# Supplementary material for: Miacalcic Enhances Rotator Cuff Injury Healing in Osteoporotic Mice by Stimulating Neovascularization via the JAK Pathway
Source: Mediators Inflamm. 2026 Jun 3;2026:7332100. doi: 10.1155/mi/7332100 (PMC13239275; doi:10.1155/mi/7332100)
Supplement: Supplementary file 2 — Supporting Information 2 File S1: original data.zip This file contains the original Western Blot raw data images related to the study. [file MI-2026-7332100-s003.zip]

Archive with 329 entries (293 files):
- 20240807/
- 20240807/1/
- 20240807/1/230630-HUVEC/
- 20240807/1/230630-HUVEC/mo1/
- 20240807/1/230630-HUVEC/mo1/1/
- 20240807/1/230630-HUVEC/mo1/1/jak1 1-1.tif
- 20240807/1/230630-HUVEC/mo1/1/jak1 1-3.tif
- 20240807/1/230630-HUVEC/mo1/1/pingmo mo1.tif
- 20240807/1/230630-HUVEC/mo1/1/stat3 1-1.tif
- 20240807/1/230630-HUVEC/mo1/1/stat3 1-3.tif
- 20240807/1/230630-HUVEC/mo1/1/tublin 1-1.tif
- 20240807/1/230630-HUVEC/mo1/1/tublin 1-3.tif
- 20240807/1/230630-HUVEC/mo1/1/vegf 1-1.tif
- 20240807/1/230630-HUVEC/mo1/1/vegf 1-3.tif
- 20240807/1/230630-HUVEC/mo1/jak1 1-1.scn
- 20240807/1/230630-HUVEC/mo1/jak1 1-3.scn
- 20240807/1/230630-HUVEC/mo1/pingmo mo1.scn
- 20240807/1/230630-HUVEC/mo1/stat3 1-1.scn
- 20240807/1/230630-HUVEC/mo1/stat3 1-3.scn
- 20240807/1/230630-HUVEC/mo1/tublin 1-1.scn
- 20240807/1/230630-HUVEC/mo1/tublin 1-3.scn
- 20240807/1/230630-HUVEC/mo1/vegf 1-1.scn
- 20240807/1/230630-HUVEC/mo1/vegf 1-3.scn
- 20240807/1/230630-HUVEC/mo2/
- 20240807/1/230630-HUVEC/mo2/1/
- 20240807/1/230630-HUVEC/mo2/1/H-n2.tif
- 20240807/1/230630-HUVEC/mo2/1/jak1 1-1.tif
- 20240807/1/230630-HUVEC/mo2/1/jak1 1-3.tif
- 20240807/1/230630-HUVEC/mo2/1/mo2.tif
- 20240807/1/230630-HUVEC/mo2/1/stat3 1-1.tif
- 20240807/1/230630-HUVEC/mo2/1/stat3 1-3.tif
- 20240807/1/230630-HUVEC/mo2/1/tublin 1-1.tif
- 20240807/1/230630-HUVEC/mo2/1/tublin 1-3.tif
- 20240807/1/230630-HUVEC/mo2/1/vegf 1-1.tif
- 20240807/1/230630-HUVEC/mo2/1/vegf 1-3.tif
- 20240807/1/230630-HUVEC/mo2/H-n2.scn
- 20240807/1/230630-HUVEC/mo2/jak1 1-1.scn
- 20240807/1/230630-HUVEC/mo2/jak1 1-3.scn
- 20240807/1/230630-HUVEC/mo2/mo2.scn
- 20240807/1/230630-HUVEC/mo2/stat3 1-1.scn
- 20240807/1/230630-HUVEC/mo2/stat3 1-3.scn
- 20240807/1/230630-HUVEC/mo2/tublin 1-1.scn
- 20240807/1/230630-HUVEC/mo2/tublin 1-3.scn
- 20240807/1/230630-HUVEC/mo2/vegf 1-1.scn
- 20240807/1/230630-HUVEC/mo2/vegf 1-3.scn
- 20240807/1/230630-HUVEC/mo3/
- 20240807/1/230630-HUVEC/mo3/1/
- 20240807/1/230630-HUVEC/mo3/1/H-n3.tif
- 20240807/1/230630-HUVEC/mo3/1/mo3.tif
- 20240807/1/230630-HUVEC/mo3/1/p-jak1 1-1.tif
- 20240807/1/230630-HUVEC/mo3/1/p-jak1 1-3.tif
- 20240807/1/230630-HUVEC/mo3/1/p-stat3 1-1.tif
- 20240807/1/230630-HUVEC/mo3/1/p-stat3 1-3.tif
- 20240807/1/230630-HUVEC/mo3/1/tublin 1-1.tif
- 20240807/1/230630-HUVEC/mo3/1/tublin 1-3.tif
- 20240807/1/230630-HUVEC/mo3/1/vegf 1-1.tif
- 20240807/1/230630-HUVEC/mo3/1/vegf 1-3.tif
- 20240807/1/230630-HUVEC/mo3/H-n3.scn
- 20240807/1/230630-HUVEC/mo3/mo3.scn
- 20240807/1/230630-HUVEC/mo3/p-jak1 1-1.scn
- 20240807/1/230630-HUVEC/mo3/p-jak1 1-3.scn
- 20240807/1/230630-HUVEC/mo3/p-stat3 1-1.scn
- 20240807/1/230630-HUVEC/mo3/p-stat3 1-3.scn
- 20240807/1/230630-HUVEC/mo3/tublin 1-1.scn
- 20240807/1/230630-HUVEC/mo3/tublin 1-3.scn
- 20240807/1/230630-HUVEC/mo3/vegf 1-1.scn
- 20240807/1/230630-HUVEC/mo3/vegf 1-3.scn
- 20240807/1/230630-HUVEC/mo4/
- 20240807/1/230630-HUVEC/mo4/1/
- 20240807/1/230630-HUVEC/mo4/1/H-n4.tif
- 20240807/1/230630-HUVEC/mo4/1/mo4.tif
- 20240807/1/230630-HUVEC/mo4/1/p-jak1 1-1.tif
- 20240807/1/230630-HUVEC/mo4/1/p-jak1 1-3.tif
- 20240807/1/230630-HUVEC/mo4/1/p-stat3 1-1.tif
- 20240807/1/230630-HUVEC/mo4/1/p-stat3 1-3.tif
- 20240807/1/230630-HUVEC/mo4/1/tublin 1-1.tif
- 20240807/1/230630-HUVEC/mo4/1/tublin 1-3.tif
- 20240807/1/230630-HUVEC/mo4/1/vegf 1-1.tif
- 20240807/1/230630-HUVEC/mo4/1/vegf 1-3.tif
- 20240807/1/230630-HUVEC/mo4/H-n4.scn
- 20240807/1/230630-HUVEC/mo4/mo4.scn
- 20240807/1/230630-HUVEC/mo4/p-jak1 1-1.scn
- 20240807/1/230630-HUVEC/mo4/p-jak1 1-3.scn
- 20240807/1/230630-HUVEC/mo4/p-stat3 1-1.scn
- 20240807/1/230630-HUVEC/mo4/p-stat3 1-3.scn
- 20240807/1/230630-HUVEC/mo4/tublin 1-1.scn
- 20240807/1/230630-HUVEC/mo4/tublin 1-3.scn
- 20240807/1/230630-HUVEC/mo4/vegf 1-1.scn
- 20240807/1/230630-HUVEC/mo4/vegf 1-3.scn
- 20240807/1/230703-HUVEC/
- 20240807/1/230703-HUVEC/mo1/
- 20240807/1/230703-HUVEC/mo1/1/
- 20240807/1/230703-HUVEC/mo1/1/cd31 2-1.tif
- 20240807/1/230703-HUVEC/mo1/1/cd31 2-3.tif
- 20240807/1/230703-HUVEC/mo1/1/cylin d1 1-1.tif
- 20240807/1/230703-HUVEC/mo1/1/cylin d1 1-3.tif
- 20240807/1/230703-HUVEC/mo1/1/H-n1.tif
- 20240807/1/230703-HUVEC/mo1/1/paimo1.tif
- 20240807/1/230703-HUVEC/mo1/1/tublin 1-1.tif
- 20240807/1/230703-HUVEC/mo1/1/tublin 1-3.tif
- 20240807/1/230703-HUVEC/mo1/cd31 1-1.scn
- 20240807/1/230703-HUVEC/mo1/cd31 1-3.scn
- 20240807/1/230703-HUVEC/mo1/cd31 2-1.scn
- 20240807/1/230703-HUVEC/mo1/cd31 2-3.scn
- 20240807/1/230703-HUVEC/mo1/cylin d1 1-1.scn
- 20240807/1/230703-HUVEC/mo1/cylin d1 1-3.scn
- 20240807/1/230703-HUVEC/mo1/H-n1.scn
- 20240807/1/230703-HUVEC/mo1/paimo1.scn
- 20240807/1/230703-HUVEC/mo1/tublin 1-1.scn
- 20240807/1/230703-HUVEC/mo1/tublin 1-3.scn
- 20240807/1/230703-HUVEC/mo2/
- 20240807/1/230703-HUVEC/mo2/1/
- 20240807/1/230703-HUVEC/mo2/1/cd31 1-1.tif
- 20240807/1/230703-HUVEC/mo2/1/cd31 1-3.tif
- 20240807/1/230703-HUVEC/mo2/1/cylin d1 1-1.tif
- 20240807/1/230703-HUVEC/mo2/1/cylin d1 1-3.tif
- 20240807/1/230703-HUVEC/mo2/1/H-n2.tif
- 20240807/1/230703-HUVEC/mo2/1/paimo2.tif
- 20240807/1/230703-HUVEC/mo2/1/tublin 1-1.tif
- 20240807/1/230703-HUVEC/mo2/1/tublin 1-3.tif
- 20240807/1/230703-HUVEC/mo2/cd31 1-1.scn
- 20240807/1/230703-HUVEC/mo2/cd31 1-3.scn
- 20240807/1/230703-HUVEC/mo2/cylin d1 1-1.scn
- 20240807/1/230703-HUVEC/mo2/cylin d1 1-3.scn
- 20240807/1/230703-HUVEC/mo2/H-n2.scn
- 20240807/1/230703-HUVEC/mo2/paimo2.scn
- 20240807/1/230703-HUVEC/mo2/tublin 1-1.scn
- 20240807/1/230703-HUVEC/mo2/tublin 1-3.scn
- 20240807/1/230703-HUVEC/mo3/
- 20240807/1/230703-HUVEC/mo3/1/
- 20240807/1/230703-HUVEC/mo3/1/cylin d3 1-1.tif
- 20240807/1/230703-HUVEC/mo3/1/cylin d3 1-3.tif
- 20240807/1/230703-HUVEC/mo3/1/H-n3.tif
- 20240807/1/230703-HUVEC/mo3/1/jak1 1-1.tif
- 20240807/1/230703-HUVEC/mo3/1/jak1 1-3.tif
- 20240807/1/230703-HUVEC/mo3/1/paimo3.tif
- 20240807/1/230703-HUVEC/mo3/1/stat3 1-1.tif
- 20240807/1/230703-HUVEC/mo3/1/stat3 1-3.tif
- 20240807/1/230703-HUVEC/mo3/1/tublin 1-1.tif
- 20240807/1/230703-HUVEC/mo3/1/tublin 1-3.tif
- 20240807/1/230703-HUVEC/mo3/cylin d3 1-1.scn
- 20240807/1/230703-HUVEC/mo3/cylin d3 1-3.scn
- 20240807/1/230703-HUVEC/mo3/H-n3.scn
- 20240807/1/230703-HUVEC/mo3/jak1 1-1.scn
- 20240807/1/230703-HUVEC/mo3/jak1 1-3.scn
- 20240807/1/230703-HUVEC/mo3/paimo3.scn
- 20240807/1/230703-HUVEC/mo3/stat3 1-1.scn
- 20240807/1/230703-HUVEC/mo3/stat3 1-3.scn
- 20240807/1/230703-HUVEC/mo3/tublin 1-1.scn
- 20240807/1/230703-HUVEC/mo3/tublin 1-3.scn
- 20240807/1/230703-HUVEC/mo4/
- 20240807/1/230703-HUVEC/mo4/1/
- 20240807/1/230703-HUVEC/mo4/1/cylin d3 1-1.tif
- 20240807/1/230703-HUVEC/mo4/1/cylin d3 1-3.tif
- 20240807/1/230703-HUVEC/mo4/1/H-n4.tif
- 20240807/1/230703-HUVEC/mo4/1/jak1 1-1.tif
- 20240807/1/230703-HUVEC/mo4/1/jak1 1-3.tif
- 20240807/1/230703-HUVEC/mo4/1/paimo4.tif
- 20240807/1/230703-HUVEC/mo4/1/stat3 1-1.tif
- 20240807/1/230703-HUVEC/mo4/1/stat3 1-3.tif
- 20240807/1/230703-HUVEC/mo4/1/tublin 1-1.tif
- 20240807/1/230703-HUVEC/mo4/1/tublin 1-3.tif
- 20240807/1/230703-HUVEC/mo4/cylin d3 1-1.scn
- 20240807/1/230703-HUVEC/mo4/cylin d3 1-3.scn
- 20240807/1/230703-HUVEC/mo4/H-n4.scn
- 20240807/1/230703-HUVEC/mo4/jak1 1-1.scn
- 20240807/1/230703-HUVEC/mo4/jak1 1-3.scn
- 20240807/1/230703-HUVEC/mo4/paimo4.scn
- 20240807/1/230703-HUVEC/mo4/stat3 1-1.scn
- 20240807/1/230703-HUVEC/mo4/stat3 1-3.scn
- 20240807/1/230703-HUVEC/mo4/tublin 1-1.scn
- 20240807/1/230703-HUVEC/mo4/tublin 1-3.scn
- 20240807/1/230706-HUVEC/
- 20240807/1/230706-HUVEC/mo1/
- 20240807/1/230706-HUVEC/mo1/1/
- 20240807/1/230706-HUVEC/mo1/1/cyclin D1 1-1.tif
- 20240807/1/230706-HUVEC/mo1/1/cyclin D1 1-3.tif
- 20240807/1/230706-HUVEC/mo1/1/H-n1.tif
- 20240807/1/230706-HUVEC/mo1/1/JAK1 1-1.tif
- 20240807/1/230706-HUVEC/mo1/1/JAK1 1-3.tif
- 20240807/1/230706-HUVEC/mo1/1/P-STAT3 1-1.tif
- 20240807/1/230706-HUVEC/mo1/1/P-STAT3 1-3.tif
- 20240807/1/230706-HUVEC/mo1/1/paizhao1.tif
- 20240807/1/230706-HUVEC/mo1/1/tublin 1-1.tif
- 20240807/1/230706-HUVEC/mo1/1/tublin 1-3.tif
- 20240807/1/230706-HUVEC/mo1/cyclin D1 1-1.scn
- 20240807/1/230706-HUVEC/mo1/cyclin D1 1-3.scn
- 20240807/1/230706-HUVEC/mo1/H-1.scn
- 20240807/1/230706-HUVEC/mo1/JAK1 1-1.scn
- 20240807/1/230706-HUVEC/mo1/JAK1 1-3.scn
- 20240807/1/230706-HUVEC/mo1/P-STAT3 1-1.scn
- 20240807/1/230706-HUVEC/mo1/P-STAT3 1-3.scn
- 20240807/1/230706-HUVEC/mo1/paizhao1.scn
- 20240807/1/230706-HUVEC/mo1/tublin 1-1.scn
- 20240807/1/230706-HUVEC/mo1/tublin 1-3.scn
- 20240807/1/230706-HUVEC/mo2/
- 20240807/1/230706-HUVEC/mo2/1/
- 20240807/1/230706-HUVEC/mo2/1/cyclin D1 1-1.tif
- 20240807/1/230706-HUVEC/mo2/1/cyclin D1 1-3.tif
- 20240807/1/230706-HUVEC/mo2/1/H-n2.tif
- 20240807/1/230706-HUVEC/mo2/1/JAK1 1-1.tif
- 20240807/1/230706-HUVEC/mo2/1/JAK1 1-3.tif
- 20240807/1/230706-HUVEC/mo2/1/P-STAT3 1-1.tif
- 20240807/1/230706-HUVEC/mo2/1/P-STAT3 1-3.tif
- 20240807/1/230706-HUVEC/mo2/1/paizhao2.tif
- 20240807/1/230706-HUVEC/mo2/1/tublin 1-1.tif
- 20240807/1/230706-HUVEC/mo2/1/tublin 1-3.tif
- 20240807/1/230706-HUVEC/mo2/cyclin D1 1-1.scn
- 20240807/1/230706-HUVEC/mo2/cyclin D1 1-3.scn
- 20240807/1/230706-HUVEC/mo2/H-n2.scn
- 20240807/1/230706-HUVEC/mo2/JAK1 1-1.scn
- 20240807/1/230706-HUVEC/mo2/JAK1 1-3.scn
- 20240807/1/230706-HUVEC/mo2/P-STAT3 1-1.scn
- 20240807/1/230706-HUVEC/mo2/P-STAT3 1-3.scn
- 20240807/1/230706-HUVEC/mo2/paizhao2.scn
- 20240807/1/230706-HUVEC/mo2/tublin 1-1.scn
- 20240807/1/230706-HUVEC/mo2/tublin 1-3.scn
- 20240807/1/230706-HUVEC/mo3/
- 20240807/1/230706-HUVEC/mo3/1/
- 20240807/1/230706-HUVEC/mo3/1/CD31 1-1.tif
- 20240807/1/230706-HUVEC/mo3/1/CD31 1-3.tif
- 20240807/1/230706-HUVEC/mo3/1/cyclin D3 1-1.tif
- 20240807/1/230706-HUVEC/mo3/1/cyclin D3 1-3.tif
- 20240807/1/230706-HUVEC/mo3/1/H-n3.tif
- 20240807/1/230706-HUVEC/mo3/1/paizhao3.tif
- 20240807/1/230706-HUVEC/mo3/1/stat3 1-1.tif
- 20240807/1/230706-HUVEC/mo3/1/stat3 1-3.tif
- 20240807/1/230706-HUVEC/mo3/1/tublin 1-1.tif
- 20240807/1/230706-HUVEC/mo3/1/tublin 1-3.tif
- 20240807/1/230706-HUVEC/mo3/CD31 1-1.scn
- 20240807/1/230706-HUVEC/mo3/CD31 1-3.scn
- 20240807/1/230706-HUVEC/mo3/cyclin D3 1-1.scn
- 20240807/1/230706-HUVEC/mo3/cyclin D3 1-3.scn
- 20240807/1/230706-HUVEC/mo3/H-n3.scn
- 20240807/1/230706-HUVEC/mo3/paizhao3.scn
- 20240807/1/230706-HUVEC/mo3/stat3 1-1.scn
- 20240807/1/230706-HUVEC/mo3/stat3 1-3.scn
- 20240807/1/230706-HUVEC/mo3/tublin 1-1.scn
- 20240807/1/230706-HUVEC/mo3/tublin 1-3.scn
- 20240807/1/230706-HUVEC/mo4/
- 20240807/1/230706-HUVEC/mo4/1/
- 20240807/1/230706-HUVEC/mo4/1/CD31 1-1.tif
- 20240807/1/230706-HUVEC/mo4/1/CD31 1-3.tif
- 20240807/1/230706-HUVEC/mo4/1/cyclin D3 1-1.tif
- 20240807/1/230706-HUVEC/mo4/1/cyclin D3 1-3.tif
- 20240807/1/230706-HUVEC/mo4/1/H-n4.tif
- 20240807/1/230706-HUVEC/mo4/1/paizhao4.tif
- 20240807/1/230706-HUVEC/mo4/1/stat3 1-1.tif
- 20240807/1/230706-HUVEC/mo4/1/stat3 1-3.tif
- 20240807/1/230706-HUVEC/mo4/1/tublin 1-1.tif
- 20240807/1/230706-HUVEC/mo4/1/tublin 1-3.tif
- 20240807/1/230706-HUVEC/mo4/CD31 1-1.scn
- 20240807/1/230706-HUVEC/mo4/CD31 1-3.scn
- 20240807/1/230706-HUVEC/mo4/cyclin D3 1-1.scn
- 20240807/1/230706-HUVEC/mo4/cyclin D3 1-3.scn
- 20240807/1/230706-HUVEC/mo4/H-n4.scn
- 20240807/1/230706-HUVEC/mo4/paizhao4.scn
- 20240807/1/230706-HUVEC/mo4/stat3 1-1.scn
- 20240807/1/230706-HUVEC/mo4/stat3 1-3.scn
- 20240807/1/230706-HUVEC/mo4/tublin 1-1.scn
- 20240807/1/230706-HUVEC/mo4/tublin 1-3.scn
- 20240807/2/
- 20240807/20240807.pptx
- 20240807/2/mo1/
- 20240807/2/mo1/1/
- 20240807/2/mo1/1/bax 1-1.tif
- 20240807/2/mo1/1/bax 1-3.tif
- 20240807/2/mo1/1/bcl 1-1.tif
- 20240807/2/mo1/1/bcl 1-3.tif
- 20240807/2/mo1/1/capase 1-1.tif
- 20240807/2/mo1/1/capase 1-3.tif
- 20240807/2/mo1/1/H-n1.tif
- 20240807/2/mo1/1/paimo1.tif
- 20240807/2/mo1/1/tublin 1-1.tif
- 20240807/2/mo1/1/tublin 1-3.tif
- 20240807/2/mo1/bax 1-1.scn
- 20240807/2/mo1/bax 1-3.scn
- 20240807/2/mo1/bcl 1-1.scn
- 20240807/2/mo1/bcl 1-3.scn
- 20240807/2/mo1/capase 1-1.scn
- 20240807/2/mo1/capase 1-3.scn
- 20240807/2/mo1/H-n1.scn
- 20240807/2/mo1/paimo1.scn
- 20240807/2/mo1/tublin 1-1.scn
- 20240807/2/mo1/tublin 1-3.scn
- 20240807/2/mo3/
- 20240807/2/mo3/1/
- 20240807/2/mo3/1/bax 1-1.tif
- 20240807/2/mo3/1/bax 1-3.tif
- 20240807/2/mo3/1/bcl 1-1.tif
- 20240807/2/mo3/1/bcl 1-3.tif
- 20240807/2/mo3/1/capase 1-1.tif
- 20240807/2/mo3/1/capase 1-3.tif
- 20240807/2/mo3/1/H-n3.tif
- 20240807/2/mo3/1/paimo3.tif
- 20240807/2/mo3/1/tublin 1-1.tif
- 20240807/2/mo3/1/tublin 1-3.tif
- 20240807/2/mo3/bax 1-1.scn
- 20240807/2/mo3/bax 1-3.scn
- 20240807/2/mo3/bcl 1-1.scn
[truncated: 29 more entries]
