# Supplementary material for: Miacalcic Enhances Rotator Cuff Injury Healing in Osteoporotic Mice by Stimulating Neovascularization via the JAK Pathway
Source: Mediators Inflamm. 2026 Jun 3;2026:7332100. doi: 10.1155/mi/7332100 (PMC13239275; doi:10.1155/mi/7332100)
Supplement: Supplementary file 3 — Supporting Information 3 File S2: RNA‐Seq Data.xlsx This file includes the RNA‐sequencing data and related bioinformatic analysis results. [file MI-2026-7332100-s002.xlsx]

## Sheet: Sheet1
Gene_ID	CAL1:read count	CAL1:fpkm	CAL2:read count	CAL2:fpkm	CAL3:read count	CAL3:fpkm	NC1:read count	NC1:fpkm	NC2:read count	NC2:fpkm	NC3:read count	NC3:fpkm	Chromosome	Start Site	End Site	Direction	Length	Name	GO	KEGG	EC	eggNOG Class	eggNOG	Description	Entrez_geneID	UniProtAC	BP	CC	MF	Pathway
ENSG00000000003	897	11.3021	770	10.6237	924	11.6057	876	12.3919	861	12.4077	871	12.547	X	100627108	100639991	-	4536	TSPAN6	GO:0005515;GO:0005887;GO:0016020;GO:0016021;GO:0016021;GO:0016021;GO:0039532;GO:0043123;GO:0070062;GO:1901223;GO:0016020;GO:0016021;GO:0016021;GO:0016021;GO:0016020;GO:0016021;GO:0016021;GO:0016021;	K17295	-	S	KOG3882;35HXI;39JGI;3BDGF;3CU8K;3J67G;483X2;493P8;4M6MZ;4MSP6	tetraspanin 6 [Source:HGNC Symbol;Acc:HGNC:11858]	7105	O43657	GO:0039532//negative regulation of viral-induced cytoplasmic pattern recognition receptor signaling pathway;GO:0043123//positive regulation of I-kappaB kinase/NF-kappaB signaling;GO:1901223//negative regulation of NIK/NF-kappaB signaling;	GO:0005887//integral component of plasma membrane;GO:0016020//membrane;GO:0016021//integral component of membrane;GO:0016021//integral component of membrane;GO:0016021//integral component of membrane;GO:0070062//extracellular exosome;GO:0016020//membrane;GO:0016021//integral component of membrane;GO:0016021//integral component of membrane;GO:0016021//integral component of membrane;GO:0016020//mem…	GO:0005515//protein binding;	-
ENSG00000000005	0	0	0	0	0	0	0	0	0	0	0	0	X	100584936	100599885	+	1476	TNMD	GO:0001886;GO:0001937;GO:0001937;GO:0005515;GO:0005634;GO:0005635;GO:0005737;GO:0016020;GO:0016021;GO:0016525;GO:0016525;	-	-	S	2QPTP;35ENX;39WXT;3BGKF;3CVVP;3J7IR;482BW;48ZU7;4M8ZR;4N0ZM	tenomodulin [Source:HGNC Symbol;Acc:HGNC:17757]	64102	Q9H2S6	GO:0001886//endothelial cell morphogenesis;GO:0001937//negative regulation of endothelial cell proliferation;GO:0001937//negative regulation of endothelial cell proliferation;GO:0016525//negative regulation of angiogenesis;GO:0016525//negative regulation of angiogenesis;	GO:0005634//nucleus;GO:0005635//nuclear envelope;GO:0005737//cytoplasm;GO:0016020//membrane;GO:0016021//integral component of membrane;	GO:0005515//protein binding;	-
ENSG00000000419	510	3.14232	397	2.67848	697	4.28098	439	3.03676	490	3.45299	530	3.73345	20	50934867	50959140	-	9276	DPM1	GO:0004582;GO:0004582;GO:0005783;GO:0006486;GO:0016740;GO:0016757;GO:0097502;GO:0004582;GO:0004582;GO:0004582;GO:0005783;GO:0006486;GO:0016740;GO:0016757;GO:0097502;GO:0004582;GO:0097502;GO:0004169;GO:0004582;GO:0004582;GO:0004582;GO:0004582;GO:0004582;GO:0004582;GO:0004582;GO:0004582;GO:0004582;GO:0005515;GO:0005515;GO:0005515;GO:0005537;GO:0005634;GO:0005783;GO:0005783;GO:0005789;GO:0005789;GO:…	K00721	EC:2.4.1.83	M	KOG2978;35AHI;38E12;3BESW;3CW06;3JCDJ;487H5;49665;4MHFB;4MWE9	dolichyl-phosphate mannosyltransferase subunit 1, catalytic [Source:HGNC Symbol;Acc:HGNC:3005]	8813	O60762;A0A0S2Z4Y5	GO:0006486//protein glycosylation;GO:0097502//mannosylation;GO:0006486//protein glycosylation;GO:0097502//mannosylation;GO:0097502//mannosylation;GO:0006486//protein glycosylation;GO:0006506//GPI anchor biosynthetic process;GO:0006506//GPI anchor biosynthetic process;GO:0006506//GPI anchor biosynthetic process;GO:0006506//GPI anchor biosynthetic process;GO:0006506//GPI anchor biosynthetic process…	GO:0005783//endoplasmic reticulum;GO:0005783//endoplasmic reticulum;GO:0005634//nucleus;GO:0005783//endoplasmic reticulum;GO:0005783//endoplasmic reticulum;GO:0005789//endoplasmic reticulum membrane;GO:0005789//endoplasmic reticulum membrane;GO:0005789//endoplasmic reticulum membrane;GO:0005789//endoplasmic reticulum membrane;GO:0016020//membrane;GO:0016020//membrane;GO:0033185//dolichol-phosphat…	GO:0004582//dolichyl-phosphate beta-D-mannosyltransferase activity;GO:0004582//dolichyl-phosphate beta-D-mannosyltransferase activity;GO:0016740//transferase activity;GO:0016757//glycosyltransferase activity;GO:0004582//dolichyl-phosphate beta-D-mannosyltransferase activity;GO:0004582//dolichyl-phosphate beta-D-mannosyltransferase activity;GO:0004582//dolichyl-phosphate beta-D-mannosyltransferase…	ko00510(N-Glycan biosynthesis)
ENSG00000000457	119	0.988122	116	1.05472	194	1.60581	94	0.876308	103	0.978182	122	1.15818	1	169849631	169894267	-	6883	SCYL3	GO:0000139;GO:0004672;GO:0005515;GO:0005515;GO:0005524;GO:0005524;GO:0005737;GO:0005794;GO:0005794;GO:0006468;GO:0006468;GO:0006954;GO:0008104;GO:0016477;GO:0021522;GO:0030027;GO:0042802;GO:0042995;GO:0048666;GO:0004672;GO:0005515;GO:0005515;GO:0005524;GO:0005524;GO:0005737;GO:0005794;GO:0006468;GO:0006468;GO:0016477;GO:0030027;GO:0042995;GO:0004672;GO:0004672;GO:0005524;GO:0005524;GO:0006468;GO:…	K17542	-	T;C	KOG1243;359IH;38GHS;3BFDZ;3CRPW;3J6GX;487UQ;496AP;4MFWW;4N30Y	SCY1 like pseudokinase 3 [Source:HGNC Symbol;Acc:HGNC:19285]	57147	Q8IZE3	GO:0006468//protein phosphorylation;GO:0006468//protein phosphorylation;GO:0006954//inflammatory response;GO:0008104//protein localization;GO:0016477//cell migration;GO:0021522//spinal cord motor neuron differentiation;GO:0048666//neuron development;GO:0006468//protein phosphorylation;GO:0006468//protein phosphorylation;GO:0016477//cell migration;GO:0006468//protein phosphorylation;GO:0006468//pr…	GO:0000139//Golgi membrane;GO:0005737//cytoplasm;GO:0005794//Golgi apparatus;GO:0005794//Golgi apparatus;GO:0030027//lamellipodium;GO:0042995//cell projection;GO:0005737//cytoplasm;GO:0005794//Golgi apparatus;GO:0030027//lamellipodium;GO:0042995//cell projection;GO:0005737//cytoplasm;GO:0005794//Golgi apparatus;GO:0030027//lamellipodium;GO:0042995//cell projection;	GO:0004672//protein kinase activity;GO:0005515//protein binding;GO:0005515//protein binding;GO:0005524//ATP binding;GO:0005524//ATP binding;GO:0042802//identical protein binding;GO:0004672//protein kinase activity;GO:0005515//protein binding;GO:0005515//protein binding;GO:0005524//ATP binding;GO:0005524//ATP binding;GO:0004672//protein kinase activity;GO:0004672//protein kinase activity;GO:000552…	-
ENSG00000000460	432	4.13572	356	3.73193	448	4.27538	390	4.19176	422	4.6206	384	4.20293	1	169662007	169854080	+	5970	C1orf112	GO:0005515;GO:0005515;GO:0005515;	-	-	S	2QQPV;35EZW;38J4T;3BEC8;3CRPQ;3J6KI;487MT;495VQ;4MGXZ;4MZN5	chromosome 1 open reading frame 112 [Source:HGNC Symbol;Acc:HGNC:25565]	55732	Q9NSG2;A0A024R922	-	-	GO:0005515//protein binding;GO:0005515//protein binding;GO:0005515//protein binding;	-
ENSG00000000938	4	0.0675971	0	0	7	0.117922	1	0.0189729	1	0.019328	2	0.0386413	1	27612064	27635185	-	3382	FGR	GO:0000166;GO:0001784;GO:0001784;GO:0001784;GO:0001819;GO:0001819;GO:0002376;GO:0002768;GO:0002862;GO:0004672;GO:0004672;GO:0004712;GO:0004713;GO:0004713;GO:0004713;GO:0004713;GO:0004713;GO:0004713;GO:0004713;GO:0004713;GO:0004715;GO:0004715;GO:0004715;GO:0004715;GO:0005102;GO:0005515;GO:0005515;GO:0005524;GO:0005524;GO:0005524;GO:0005576;GO:0005737;GO:0005739;GO:0005743;GO:0005758;GO:0005829;GO:…	K08891	EC:2.7.10.2	T;K;L	KOG0197;35F7Q;39RZV;3BJWI;3CYEW;3JBZP;48857;49537;4MEB0;4MY70	FGR proto-oncogene, Src family tyrosine kinase [Source:HGNC Symbol;Acc:HGNC:3697]	2268	P09769;P78453	GO:0001819//positive regulation of cytokine production;GO:0001819//positive regulation of cytokine production;GO:0002376//immune system process;GO:0002768//immune response-regulating cell surface receptor signaling pathway;GO:0002862//negative regulation of inflammatory response to antigenic stimulus;GO:0006468//protein phosphorylation;GO:0006468//protein phosphorylation;GO:0006468//protein phosp…	GO:0005576//extracellular region;GO:0005737//cytoplasm;GO:0005739//mitochondrion;GO:0005743//mitochondrial inner membrane;GO:0005758//mitochondrial intermembrane space;GO:0005829//cytosol;GO:0005829//cytosol;GO:0005829//cytosol;GO:0005856//cytoskeleton;GO:0005886//plasma membrane;GO:0005886//plasma membrane;GO:0005886//plasma membrane;GO:0005886//plasma membrane;GO:0015629//actin cytoskeleton;GO:…	GO:0000166//nucleotide binding;GO:0001784//phosphotyrosine residue binding;GO:0001784//phosphotyrosine residue binding;GO:0001784//phosphotyrosine residue binding;GO:0004672//protein kinase activity;GO:0004672//protein kinase activity;GO:0004712//protein serine/threonine/tyrosine kinase activity;GO:0004713//protein tyrosine kinase activity;GO:0004713//protein tyrosine kinase activity;GO:0004713//…	ko04062(Chemokine signaling pathway)
ENSG00000000971	8	0.0299154	25	0.102367	32	0.119285	18	0.0755687	8	0.0342147	12	0.0513027	1	196651754	196752476	+	15284	CFH	GO:0002376;GO:0005515;GO:0005515;GO:0005576;GO:0005576;GO:0005615;GO:0005615;GO:0006508;GO:0006956;GO:0006956;GO:0006957;GO:0008201;GO:0030449;GO:0030451;GO:0042802;GO:0043395;GO:0045087;GO:0070062;GO:0072562;GO:1903659;GO:1905370;	K04004	-	S;T;W	2QVSB;35NYY;38D28;3BH8Z;3CUAK;3J55B;47Z76;495DZ;4MDR4;4MXA6	complement factor H [Source:HGNC Symbol;Acc:HGNC:4883]	3075	P08603;A0A024R962	GO:0002376//immune system process;GO:0006508//proteolysis;GO:0006956//complement activation;GO:0006956//complement activation;GO:0006957//complement activation, alternative pathway;GO:0030449//regulation of complement activation;GO:0030451//regulation of complement activation, alternative pathway;GO:0045087//innate immune response;GO:1903659//regulation of complement-dependent cytotoxicity;	GO:0005576//extracellular region;GO:0005576//extracellular region;GO:0005615//extracellular space;GO:0005615//extracellular space;GO:0070062//extracellular exosome;GO:0072562//blood microparticle;GO:1905370//serine-type endopeptidase complex;	GO:0005515//protein binding;GO:0005515//protein binding;GO:0008201//heparin binding;GO:0042802//identical protein binding;GO:0043395//heparan sulfate proteoglycan binding;	ko05150(Staphylococcus aureus infection);ko04610(Complement and coagulation cascades)
ENSG00000001036	1452	29.407	1278	28.3421	1393	28.1233	1343	30.5369	1426	33.0311	1316	30.4716	6	143494812	143511720	-	2822	FUCA2	GO:0004560;GO:0004560;GO:0004560;GO:0004560;GO:0004560;GO:0005515;GO:0005576;GO:0005576;GO:0005615;GO:0005764;GO:0005788;GO:0005975;GO:0005975;GO:0006004;GO:0006004;GO:0006004;GO:0006004;GO:0008152;GO:0009617;GO:0016139;GO:0016139;GO:0016787;GO:0016798;GO:0035578;GO:0070062;GO:2000535;GO:0004560;GO:0004560;GO:0004560;GO:0005975;GO:0005975;GO:0016787;	K01206	EC:3.2.1.51	G	KOG3340;35KQQ;38H5D;3BA6I;3CU2M;3JAJ9;488ZB;496W5;4M6T9;4MUGJ	alpha-L-fucosidase 2 [Source:HGNC Symbol;Acc:HGNC:4008]	2519	Q9BTY2	GO:0005975//carbohydrate metabolic process;GO:0005975//carbohydrate metabolic process;GO:0006004//fucose metabolic process;GO:0006004//fucose metabolic process;GO:0006004//fucose metabolic process;GO:0006004//fucose metabolic process;GO:0008152//metabolic process;GO:0009617//response to bacterium;GO:0016139//glycoside catabolic process;GO:0016139//glycoside catabolic process;GO:2000535//regulatio…	GO:0005576//extracellular region;GO:0005576//extracellular region;GO:0005615//extracellular space;GO:0005764//lysosome;GO:0005788//endoplasmic reticulum lumen;GO:0035578//azurophil granule lumen;GO:0070062//extracellular exosome;	GO:0004560//alpha-L-fucosidase activity;GO:0004560//alpha-L-fucosidase activity;GO:0004560//alpha-L-fucosidase activity;GO:0004560//alpha-L-fucosidase activity;GO:0004560//alpha-L-fucosidase activity;GO:0005515//protein binding;GO:0016787//hydrolase activity;GO:0016798//hydrolase activity, acting on glycosyl bonds;GO:0004560//alpha-L-fucosidase activity;GO:0004560//alpha-L-fucosidase activity;GO:…	ko04142(Lysosome);ko00511(Other glycan degradation)
ENSG00000001084	305	2.02272	275	1.99703	397	2.62455	303	2.25602	362	2.74576	322	2.44143	6	53497341	53616970	-	8618	GCLC	GO:0000166;GO:0003824;GO:0003824;GO:0004357;GO:0004357;GO:0004357;GO:0005524;GO:0006750;GO:0006750;GO:0006750;GO:0016874;GO:0000166;GO:0000287;GO:0003824;GO:0003824;GO:0004357;GO:0004357;GO:0004357;GO:0004357;GO:0004357;GO:0004357;GO:0004357;GO:0005515;GO:0005515;GO:0005524;GO:0005739;GO:0005829;GO:0005829;GO:0006534;GO:0006536;GO:0006749;GO:0006750;GO:0006750;GO:0006750;GO:0006750;GO:0006750;GO:…	K11204	EC:6.3.2.2	-	-	glutamate-cysteine ligase catalytic subunit [Source:HGNC Symbol;Acc:HGNC:4311]	2729	P48506;Q14TF0	GO:0006750//glutathione biosynthetic process;GO:0006750//glutathione biosynthetic process;GO:0006750//glutathione biosynthetic process;GO:0006534//cysteine metabolic process;GO:0006536//glutamate metabolic process;GO:0006749//glutathione metabolic process;GO:0006750//glutathione biosynthetic process;GO:0006750//glutathione biosynthetic process;GO:0006750//glutathione biosynthetic process;GO:00067…	GO:0005739//mitochondrion;GO:0005829//cytosol;GO:0005829//cytosol;GO:0017109//glutamate-cysteine ligase complex;GO:0017109//glutamate-cysteine ligase complex;GO:0017109//glutamate-cysteine ligase complex;GO:0017109//glutamate-cysteine ligase complex;	GO:0000166//nucleotide binding;GO:0003824//catalytic activity;GO:0003824//catalytic activity;GO:0004357//glutamate-cysteine ligase activity;GO:0004357//glutamate-cysteine ligase activity;GO:0004357//glutamate-cysteine ligase activity;GO:0005524//ATP binding;GO:0016874//ligase activity;GO:0000166//nucleotide binding;GO:0000287//magnesium ion binding;GO:0003824//catalytic activity;GO:0003824//catal…	ko04216(Ferroptosis);ko00480(Glutathione metabolism);ko00270(Cysteine and methionine metabolism)
ENSG00000001167	750	6.90369	630	6.35005	734	6.73513	618	6.38665	614	6.46408	663	6.9773	6	41072974	41102403	+	6209	NFYA	GO:0000785;GO:0000976;GO:0000978;GO:0000978;GO:0000981;GO:0000981;GO:0003677;GO:0003677;GO:0003677;GO:0003700;GO:0003700;GO:0003700;GO:0005515;GO:0005515;GO:0005634;GO:0005634;GO:0005634;GO:0005654;GO:0005654;GO:0006355;GO:0006355;GO:0006355;GO:0006357;GO:0006366;GO:0016602;GO:0016602;GO:0016602;GO:0016602;GO:0016602;GO:0032993;GO:0035065;GO:0045893;GO:0045944;GO:0048511;GO:0080182;GO:0090575;GO:…	K08064	-	K	KOG1561;35C4H;38DV3;3BED0;3CX8M;3JD5Z;481T0;492TZ;4M9NM;4N1KZ	nuclear transcription factor Y subunit alpha [Source:HGNC Symbol;Acc:HGNC:7804]	4800	P23511	GO:0006355//regulation of transcription, DNA-templated;GO:0006355//regulation of transcription, DNA-templated;GO:0006355//regulation of transcription, DNA-templated;GO:0006357//regulation of transcription by RNA polymerase II;GO:0006366//transcription by RNA polymerase II;GO:0035065//regulation of histone acetylation;GO:0045893//positive regulation of transcription, DNA-templated;GO:0045944//posi…	GO:0000785//chromatin;GO:0005634//nucleus;GO:0005634//nucleus;GO:0005634//nucleus;GO:0005654//nucleoplasm;GO:0005654//nucleoplasm;GO:0016602//CCAAT-binding factor complex;GO:0016602//CCAAT-binding factor complex;GO:0016602//CCAAT-binding factor complex;GO:0016602//CCAAT-binding factor complex;GO:0016602//CCAAT-binding factor complex;GO:0032993//protein-DNA complex;GO:0090575//RNA polymerase II tr…	GO:0000976//transcription cis-regulatory region binding;GO:0000978//RNA polymerase II cis-regulatory region sequence-specific DNA binding;GO:0000978//RNA polymerase II cis-regulatory region sequence-specific DNA binding;GO:0000981//DNA-binding transcription factor activity, RNA polymerase II-specific;GO:0000981//DNA-binding transcription factor activity, RNA polymerase II-specific;GO:0003677//DNA…	ko05152(Tuberculosis);ko05017(Spinocerebellar ataxia);ko04612(Antigen processing and presentation)
ENSG00000001460	247	1.65866	197	1.44858	247	1.65344	249	1.87726	215	1.65127	208	1.5969	1	24356999	24416934	-	8511	STPG1	GO:0003674;GO:0005634;GO:0005737;GO:0005739;GO:0006915;GO:0043065;GO:1902110;GO:1902110;GO:0003674;GO:0005634;GO:0005737;GO:0005739;GO:0006915;GO:0043065;GO:1902110;GO:1902110;GO:0003674;GO:0005634;GO:0005737;GO:0005739;GO:0006915;GO:0043065;GO:1902110;GO:1902110;	-	-	S	2R2KG;35IU4;38HV5;3BNPZ;3D1JK;3J2QV;4823C;48Y1W;4M8MQ;4MUYJ	sperm tail PG-rich repeat containing 1 [Source:HGNC Symbol;Acc:HGNC:28070]	90529	Q5TH74	GO:0006915//apoptotic process;GO:0043065//positive regulation of apoptotic process;GO:1902110//positive regulation of mitochondrial membrane permeability involved in apoptotic process;GO:1902110//positive regulation of mitochondrial membrane permeability involved in apoptotic process;GO:0006915//apoptotic process;GO:0043065//positive regulation of apoptotic process;GO:1902110//positive regulation…	GO:0005634//nucleus;GO:0005737//cytoplasm;GO:0005739//mitochondrion;GO:0005634//nucleus;GO:0005737//cytoplasm;GO:0005739//mitochondrion;GO:0005634//nucleus;GO:0005737//cytoplasm;GO:0005739//mitochondrion;	GO:0003674//molecular_function;GO:0003674//molecular_function;GO:0003674//molecular_function;	-
ENSG00000001461	682	4.14842	564	3.75659	623	3.7776	539	3.68089	538	3.74282	591	4.10998	1	24415802	24472976	+	9396	NIPAL3	GO:0005515;GO:0015095;GO:0015095;GO:0015693;GO:0015693;GO:0015693;GO:0015693;GO:0016020;GO:0016020;GO:0016021;GO:0016021;GO:0016021;GO:1903830;GO:0005515;GO:0015095;GO:0015095;GO:0015693;GO:0015693;GO:0015693;GO:0015693;GO:0016020;GO:0016020;GO:0016021;GO:0016021;GO:0016021;GO:1903830;GO:0005515;GO:0015095;GO:0015095;GO:0015693;GO:0015693;GO:0015693;GO:0015693;GO:0016020;GO:0016020;GO:0016021;GO:…	K22733	-	P;U	KOG2922;359SR;38GA7;3BKSS;3CXZ1;3J7JT;48571;495EK;4MD7C;4N3HP	NIPA like domain containing 3 [Source:HGNC Symbol;Acc:HGNC:25233]	57185	Q6P499	GO:0015693//magnesium ion transport;GO:0015693//magnesium ion transport;GO:0015693//magnesium ion transport;GO:0015693//magnesium ion transport;GO:1903830//magnesium ion transmembrane transport;GO:0015693//magnesium ion transport;GO:0015693//magnesium ion transport;GO:0015693//magnesium ion transport;GO:0015693//magnesium ion transport;GO:1903830//magnesium ion transmembrane transport;GO:0015693/…	GO:0016020//membrane;GO:0016020//membrane;GO:0016021//integral component of membrane;GO:0016021//integral component of membrane;GO:0016021//integral component of membrane;GO:0016020//membrane;GO:0016020//membrane;GO:0016021//integral component of membrane;GO:0016021//integral component of membrane;GO:0016021//integral component of membrane;GO:0016020//membrane;GO:0016020//membrane;GO:0016021//int…	GO:0005515//protein binding;GO:0015095//magnesium ion transmembrane transporter activity;GO:0015095//magnesium ion transmembrane transporter activity;GO:0005515//protein binding;GO:0015095//magnesium ion transmembrane transporter activity;GO:0015095//magnesium ion transmembrane transporter activity;GO:0005515//protein binding;GO:0015095//magnesium ion transmembrane transporter activity;GO:0015095…	-
ENSG00000001497	1413	6.43231	1331	6.63467	1412	6.40751	1106	5.65256	1135	5.90934	1128	5.87068	X	65438549	65534810	-	12555	LAS1L	GO:0004519;GO:0006364;GO:0090305;GO:0090730;GO:0004519;GO:0004519;GO:0006364;GO:0006364;GO:0090305;GO:0090730;GO:0090730;GO:0000460;GO:0000470;GO:0003723;GO:0004519;GO:0004519;GO:0005515;GO:0005634;GO:0005654;GO:0005654;GO:0005730;GO:0005737;GO:0006364;GO:0006364;GO:0006364;GO:0016020;GO:0030687;GO:0071339;GO:0090305;GO:0090730;GO:0090730;GO:0000460;GO:0000470;GO:0003723;GO:0004519;GO:0004519;GO:…	K16912	-	S;L	KOG2425;35DTR;38EJV;3BG2M;3CWV5;3J2MS;487DK;48YWZ;4M8J7;4N4FR	LAS1 like ribosome biogenesis factor [Source:HGNC Symbol;Acc:HGNC:25726]	81887	Q9Y4W2	GO:0006364//rRNA processing;GO:0090305//nucleic acid phosphodiester bond hydrolysis;GO:0006364//rRNA processing;GO:0006364//rRNA processing;GO:0090305//nucleic acid phosphodiester bond hydrolysis;GO:0000460//maturation of 5.8S rRNA;GO:0000470//maturation of LSU-rRNA;GO:0006364//rRNA processing;GO:0006364//rRNA processing;GO:0006364//rRNA processing;GO:0090305//nucleic acid phosphodiester bond hyd…	GO:0090730//Las1 complex;GO:0090730//Las1 complex;GO:0090730//Las1 complex;GO:0005634//nucleus;GO:0005654//nucleoplasm;GO:0005654//nucleoplasm;GO:0005730//nucleolus;GO:0005737//cytoplasm;GO:0016020//membrane;GO:0030687//preribosome, large subunit precursor;GO:0071339//MLL1 complex;GO:0090730//Las1 complex;GO:0090730//Las1 complex;GO:0005634//nucleus;GO:0005654//nucleoplasm;GO:0005654//nucleoplasm…	GO:0004519//endonuclease activity;GO:0004519//endonuclease activity;GO:0004519//endonuclease activity;GO:0003723//RNA binding;GO:0004519//endonuclease activity;GO:0004519//endonuclease activity;GO:0005515//protein binding;GO:0003723//RNA binding;GO:0004519//endonuclease activity;GO:0004519//endonuclease activity;GO:0005515//protein binding;GO:0003723//RNA binding;GO:0004519//endonuclease activity…	-
ENSG00000001561	297	3.65515	185	2.49309	444	5.44706	250	3.45425	250	3.51891	256	3.602	6	46129989	46146688	+	4644	ENPP4	GO:0005515;GO:0005886;GO:0005886;GO:0007596;GO:0007599;GO:0016020;GO:0016021;GO:0016787;GO:0030194;GO:0030194;GO:0030194;GO:0046130;GO:0046872;GO:0047710;GO:0047710;GO:0047710;GO:0047710;GO:0070062;GO:0101003;	K18424	EC:3.6.1.29	S;Z;K;B	KOG2645;359W0;38EE7;3BA91;3CRDS;3JAU8;486E7;48XKI;4M5Q8;4MV4P	ectonucleotide pyrophosphatase/phosphodiesterase 4 [Source:HGNC Symbol;Acc:HGNC:3359]	22875	Q9Y6X5	GO:0007596//blood coagulation;GO:0007599//hemostasis;GO:0030194//positive regulation of blood coagulation;GO:0030194//positive regulation of blood coagulation;GO:0030194//positive regulation of blood coagulation;GO:0046130//purine ribonucleoside catabolic process;	GO:0005886//plasma membrane;GO:0005886//plasma membrane;GO:0016020//membrane;GO:0016021//integral component of membrane;GO:0070062//extracellular exosome;GO:0101003//ficolin-1-rich granule membrane;	GO:0005515//protein binding;GO:0016787//hydrolase activity;GO:0046872//metal ion binding;GO:0047710//bis(5'-adenosyl)-triphosphatase activity;GO:0047710//bis(5'-adenosyl)-triphosphatase activity;GO:0047710//bis(5'-adenosyl)-triphosphatase activity;GO:0047710//bis(5'-adenosyl)-triphosphatase activity;	ko00230(Purine metabolism)
ENSG00000001617	5912	70.0146	5666	73.4763	5630	66.4649	5007	66.5728	4763	64.5139	4654	63.0137	3	50155045	50189075	+	4826	SEMA3F	GO:0005515;GO:0030215;GO:0030215;GO:0005515;GO:0030215;GO:0030215;GO:0005102;GO:0005515;GO:0007165;GO:0030154;GO:0030215;GO:0030215;GO:0001755;GO:0005102;GO:0005515;GO:0005576;GO:0005615;GO:0005615;GO:0005887;GO:0007165;GO:0007411;GO:0007411;GO:0007411;GO:0021612;GO:0021637;GO:0021675;GO:0021675;GO:0021785;GO:0030154;GO:0030215;GO:0030215;GO:0030215;GO:0030335;GO:0036484;GO:0036486;GO:0045499;GO:…	K06840	-	S;T	KOG3611;35KV7;38G7G;3BA21;3CYJV;3JCVX;483AX;48VBM;4MCK4;4MU6R	semaphorin 3F [Source:HGNC Symbol;Acc:HGNC:10728]	6405	Q13275	GO:0007165//signal transduction;GO:0030154//cell differentiation;GO:0001755//neural crest cell migration;GO:0007165//signal transduction;GO:0007411//axon guidance;GO:0007411//axon guidance;GO:0007411//axon guidance;GO:0021612//facial nerve structural organization;GO:0021637//trigeminal nerve structural organization;GO:0021675//nerve development;GO:0021675//nerve development;GO:0021785//branchiomo…	GO:0005576//extracellular region;GO:0005615//extracellular space;GO:0005615//extracellular space;GO:0005887//integral component of plasma membrane;GO:0098978//glutamatergic synapse;GO:0005576//extracellular region;GO:0005615//extracellular space;GO:0005615//extracellular space;GO:0005887//integral component of plasma membrane;	GO:0005515//protein binding;GO:0030215//semaphorin receptor binding;GO:0030215//semaphorin receptor binding;GO:0005515//protein binding;GO:0030215//semaphorin receptor binding;GO:0030215//semaphorin receptor binding;GO:0005102//signaling receptor binding;GO:0005515//protein binding;GO:0030215//semaphorin receptor binding;GO:0030215//semaphorin receptor binding;GO:0005102//signaling receptor bindi…	ko04360(Axon guidance)
ENSG00000001626	0	0	2	0.00744108	2	0.00677407	0	0	0	0	5	0.0194229	7	117287120	117715971	+	16821	CFTR	GO:0005254;GO:0005254;GO:0005524;GO:0005524;GO:0006811;GO:0006811;GO:0016020;GO:0016020;GO:0016020;GO:0016021;GO:0016021;GO:0016021;GO:0055085;GO:0055085;GO:0140359;GO:0140359;GO:1902476;GO:0005254;GO:0005524;GO:0006811;GO:0016020;GO:0016021;GO:0055085;GO:0140359;GO:0005254;GO:0005524;GO:0006811;GO:0016020;GO:0016021;GO:0055085;GO:0140359;GO:0005254;GO:0005524;GO:0006811;GO:0016020;GO:0016020;GO:…	K05031	EC:5.6.1.6	P;V	KOG0054;35A4M;38HFZ;3BF3X;3CV89;3J49W;4812U;48WNE;4MIDX;4N0DJ	CF transmembrane conductance regulator [Source:HGNC Symbol;Acc:HGNC:1884]	1080	P13569;A0A024R730	GO:0006811//ion transport;GO:0006811//ion transport;GO:0055085//transmembrane transport;GO:0055085//transmembrane transport;GO:1902476//chloride transmembrane transport;GO:0006811//ion transport;GO:0055085//transmembrane transport;GO:0006811//ion transport;GO:0055085//transmembrane transport;GO:0006811//ion transport;GO:0055085//transmembrane transport;GO:1902476//chloride transmembrane transport…	GO:0016020//membrane;GO:0016020//membrane;GO:0016020//membrane;GO:0016021//integral component of membrane;GO:0016021//integral component of membrane;GO:0016021//integral component of membrane;GO:0016020//membrane;GO:0016021//integral component of membrane;GO:0016020//membrane;GO:0016021//integral component of membrane;GO:0016020//membrane;GO:0016020//membrane;GO:0016021//integral component of mem…	GO:0005254//chloride channel activity;GO:0005254//chloride channel activity;GO:0005524//ATP binding;GO:0005524//ATP binding;GO:0140359//ABC-type transporter activity;GO:0140359//ABC-type transporter activity;GO:0005254//chloride channel activity;GO:0005524//ATP binding;GO:0140359//ABC-type transporter activity;GO:0005254//chloride channel activity;GO:0005524//ATP binding;GO:0140359//ABC-type tran…	ko05110(Vibrio cholerae infection);ko04976(Bile secretion);ko04972(Pancreatic secretion);ko04971(Gastric acid secretion);ko04530(Tight junction);ko04152(AMPK signaling pathway);ko04024(cAMP signaling pathway);ko02010(ABC transporters)
ENSG00000001629	506	3.91387	473	4.00621	701	5.4051	418	3.62992	488	4.31712	534	4.72228	7	92245974	92401383	+	7389	ANKIB1	GO:0000151;GO:0000209;GO:0004842;GO:0004842;GO:0005515;GO:0005515;GO:0005737;GO:0006511;GO:0016567;GO:0016567;GO:0016740;GO:0031624;GO:0032436;GO:0046872;GO:0061630;GO:0005515;GO:0004842;GO:0016567;GO:0046872;GO:0046872;	K11967	EC:2.3.2.31	O	KOG1815;35K06;38F7F;3BFFX;3CUIW;3J4QF;489CB;4977E;4MH4V;4MVKY	ankyrin repeat and IBR domain containing 1 [Source:HGNC Symbol;Acc:HGNC:22215]	54467	Q9P2G1	GO:0000209//protein polyubiquitination;GO:0006511//ubiquitin-dependent protein catabolic process;GO:0016567//protein ubiquitination;GO:0016567//protein ubiquitination;GO:0032436//positive regulation of proteasomal ubiquitin-dependent protein catabolic process;GO:0016567//protein ubiquitination;	GO:0000151//ubiquitin ligase complex;GO:0005737//cytoplasm;	GO:0004842//ubiquitin-protein transferase activity;GO:0004842//ubiquitin-protein transferase activity;GO:0005515//protein binding;GO:0005515//protein binding;GO:0016740//transferase activity;GO:0031624//ubiquitin conjugating enzyme binding;GO:0046872//metal ion binding;GO:0061630//ubiquitin protein ligase activity;GO:0005515//protein binding;GO:0004842//ubiquitin-protein transferase activity;GO:0…	-
ENSG00000001630	62	0.849558	69	1.0353	49	0.66931	33	0.507669	49	0.76792	54	0.845959	7	92084987	92134803	-	4171	CYP51A1	GO:0004497;GO:0005506;GO:0016705;GO:0020037;GO:0004497;GO:0005506;GO:0016705;GO:0020037;GO:0042177;GO:0050709;GO:1900222;GO:0004497;GO:0004497;GO:0004497;GO:0004497;GO:0005506;GO:0005506;GO:0005783;GO:0005783;GO:0005789;GO:0005789;GO:0006629;GO:0006694;GO:0006695;GO:0006695;GO:0008202;GO:0008203;GO:0008398;GO:0008398;GO:0008398;GO:0016020;GO:0016021;GO:0016125;GO:0016125;GO:0016126;GO:0016491;GO:…	K05917	-	Q;C	KOG0684;35GY4;38DPK;3BFP9;3CWR4;3JBEH;4864T;48ZD8;4MHV2;4N21F	cytochrome P450 family 51 subfamily A member 1 [Source:HGNC Symbol;Acc:HGNC:2649]	1595	Q16850	GO:0042177//negative regulation of protein catabolic process;GO:0050709//negative regulation of protein secretion;GO:1900222//negative regulation of amyloid-beta clearance;GO:0006629//lipid metabolic process;GO:0006694//steroid biosynthetic process;GO:0006695//cholesterol biosynthetic process;GO:0006695//cholesterol biosynthetic process;GO:0008202//steroid metabolic process;GO:0008203//cholestero…	GO:0005783//endoplasmic reticulum;GO:0005783//endoplasmic reticulum;GO:0005789//endoplasmic reticulum membrane;GO:0005789//endoplasmic reticulum membrane;GO:0016020//membrane;GO:0016021//integral component of membrane;GO:0043231//intracellular membrane-bounded organelle;GO:0005789//endoplasmic reticulum membrane;	GO:0004497//monooxygenase activity;GO:0005506//iron ion binding;GO:0016705//oxidoreductase activity, acting on paired donors, with incorporation or reduction of molecular oxygen;GO:0020037//heme binding;GO:0004497//monooxygenase activity;GO:0005506//iron ion binding;GO:0016705//oxidoreductase activity, acting on paired donors, with incorporation or reduction of molecular oxygen;GO:0020037//heme b…	ko00100(Steroid biosynthesis)
ENSG00000001631	52	0.140785	49	0.145267	73	0.197018	42	0.127664	52	0.161018	51	0.157862	7	92197498	92246166	-	21110	KRIT1	GO:0001525;GO:0001937;GO:0003158;GO:0005515;GO:0005515;GO:0005515;GO:0005546;GO:0005615;GO:0005737;GO:0005856;GO:0005856;GO:0005856;GO:0005886;GO:0005886;GO:0005911;GO:0007264;GO:0008017;GO:0010596;GO:0016020;GO:0016525;GO:0016525;GO:0030054;GO:0030695;GO:0033622;GO:0045454;GO:0045454;GO:0045765;GO:0050790;GO:2000114;GO:2000114;GO:2000352;GO:0005515;GO:0005856;GO:0005856;GO:0001525;GO:0001937;GO:…	K17705	-	S;T	KOG4335;35B1J;38HR2;3BAD6;3D27U;3JEYQ;47Z8Z;494RP;4M9SV;4N1UE	KRIT1 ankyrin repeat containing [Source:HGNC Symbol;Acc:HGNC:1573]	889	O00522;A4D1F7	GO:0001525//angiogenesis;GO:0001937//negative regulation of endothelial cell proliferation;GO:0003158//endothelium development;GO:0007264//small GTPase mediated signal transduction;GO:0010596//negative regulation of endothelial cell migration;GO:0016525//negative regulation of angiogenesis;GO:0016525//negative regulation of angiogenesis;GO:0033622//integrin activation;GO:0045454//cell redox homeo…	GO:0005615//extracellular space;GO:0005737//cytoplasm;GO:0005856//cytoskeleton;GO:0005856//cytoskeleton;GO:0005856//cytoskeleton;GO:0005886//plasma membrane;GO:0005886//plasma membrane;GO:0005911//cell-cell junction;GO:0016020//membrane;GO:0030054//cell junction;GO:0005856//cytoskeleton;GO:0005856//cytoskeleton;GO:0005615//extracellular space;GO:0005737//cytoplasm;GO:0005737//cytoplasm;GO:0005856…	GO:0005515//protein binding;GO:0005515//protein binding;GO:0005515//protein binding;GO:0005546//phosphatidylinositol-4,5-bisphosphate binding;GO:0008017//microtubule binding;GO:0030695//GTPase regulator activity;GO:0005515//protein binding;GO:0005515//protein binding;GO:0005515//protein binding;GO:0005515//protein binding;GO:0005546//phosphatidylinositol-4,5-bisphosphate binding;GO:0008017//micro…	ko04015(Rap1 signaling pathway)
ENSG00000002016	173	2.19576	144	2.00133	136	1.72071	130	1.85246	96	1.39357	127	1.84288	12	911736	990053	-	4503	RAD52	GO:0000724;GO:0000724;GO:0000724;GO:0000724;GO:0000730;GO:0000730;GO:0003677;GO:0003677;GO:0003677;GO:0003697;GO:0005515;GO:0005515;GO:0005634;GO:0005634;GO:0005634;GO:0005634;GO:0005634;GO:0005634;GO:0005654;GO:0006281;GO:0006281;GO:0006281;GO:0006302;GO:0006310;GO:0006310;GO:0006310;GO:0006310;GO:0006312;GO:0006974;GO:0006974;GO:0010792;GO:0010792;GO:0032991;GO:0032993;GO:0034599;GO:0034599;GO:…	K10873	-	L	KOG4141;35IN2;395YF;3BFR2;3D0XA;3J6K1;481YC;48XI0;4MC3S;4MU1Z	RAD52 homolog, DNA repair protein [Source:HGNC Symbol;Acc:HGNC:9824]	5893	P43351;Q5DR82	GO:0000724//double-strand break repair via homologous recombination;GO:0000724//double-strand break repair via homologous recombination;GO:0000724//double-strand break repair via homologous recombination;GO:0000724//double-strand break repair via homologous recombination;GO:0000730//DNA recombinase assembly;GO:0000730//DNA recombinase assembly;GO:0006281//DNA repair;GO:0006281//DNA repair;GO:0006…	GO:0005634//nucleus;GO:0005634//nucleus;GO:0005634//nucleus;GO:0005634//nucleus;GO:0005634//nucleus;GO:0005634//nucleus;GO:0005654//nucleoplasm;GO:0032991//protein-containing complex;GO:0032993//protein-DNA complex;GO:0005634//nucleus;GO:0005634//nucleus;GO:0005634//nucleus;GO:0005634//nucleus;GO:0005634//nucleus;GO:0005654//nucleoplasm;GO:0032991//protein-containing complex;GO:0032993//protein-D…	GO:0003677//DNA binding;GO:0003677//DNA binding;GO:0003677//DNA binding;GO:0003697//single-stranded DNA binding;GO:0005515//protein binding;GO:0005515//protein binding;GO:0042802//identical protein binding;GO:0042802//identical protein binding;GO:0003677//DNA binding;GO:0003677//DNA binding;GO:0003677//DNA binding;GO:0003697//single-stranded DNA binding;GO:0005515//protein binding;GO:0005515//pro…	ko03440(Homologous recombination)
ENSG00000002330	66	2.2085	52	1.90534	80	2.66854	46	1.72813	65	2.48763	46	1.75981	11	64269830	64284704	-	1708	BAD	GO:0001836;GO:0005515;GO:0005515;GO:0005543;GO:0005737;GO:0005739;GO:0005739;GO:0005739;GO:0005741;GO:0005741;GO:0005829;GO:0005829;GO:0005829;GO:0006915;GO:0006915;GO:0006915;GO:0006919;GO:0008289;GO:0008656;GO:0008656;GO:0010508;GO:0010918;GO:0016020;GO:0019901;GO:0019901;GO:0019903;GO:0032024;GO:0033133;GO:0042593;GO:0043065;GO:0043280;GO:0044342;GO:0045862;GO:0046031;GO:0046034;GO:0046902;GO:…	K02158	-	S;T;C	2S71H;35PZ2;3ABBG;3BUD4;3D20Y;3JGDR;48E4G;49AYG;4MJ15;4N1S1	BCL2 associated agonist of cell death [Source:HGNC Symbol;Acc:HGNC:936]	572	Q92934;A0A024R562	GO:0001836//release of cytochrome c from mitochondria;GO:0006915//apoptotic process;GO:0006915//apoptotic process;GO:0006915//apoptotic process;GO:0006919//activation of cysteine-type endopeptidase activity involved in apoptotic process;GO:0010508//positive regulation of autophagy;GO:0010918//positive regulation of mitochondrial membrane potential;GO:0032024//positive regulation of insulin secret…	GO:0005737//cytoplasm;GO:0005739//mitochondrion;GO:0005739//mitochondrion;GO:0005739//mitochondrion;GO:0005741//mitochondrial outer membrane;GO:0005741//mitochondrial outer membrane;GO:0005829//cytosol;GO:0005829//cytosol;GO:0005829//cytosol;GO:0016020//membrane;GO:0005737//cytoplasm;GO:0005737//cytoplasm;GO:0005737//cytoplasm;GO:0005739//mitochondrion;GO:0005739//mitochondrion;GO:0005739//mitoch…	GO:0005515//protein binding;GO:0005515//protein binding;GO:0005543//phospholipid binding;GO:0008289//lipid binding;GO:0008656//cysteine-type endopeptidase activator activity involved in apoptotic process;GO:0008656//cysteine-type endopeptidase activator activity involved in apoptotic process;GO:0019901//protein kinase binding;GO:0019901//protein kinase binding;GO:0019903//protein phosphatase bind…	ko05417(Lipid and atherosclerosis);ko05225(Hepatocellular carcinoma);ko05223(Non-small cell lung cancer);ko05221(Acute myeloid leukemia);ko05220(Chronic myeloid leukemia);ko05218(Melanoma);ko05215(Prostate cancer);ko05213(Endometrial cancer);ko05212(Pancreatic cancer);ko05211(Renal cell carcinoma);ko05210(Colorectal cancer);ko05208(Chemical carcinogenesis - reactive oxygen species);ko05207(Chemic…
ENSG00000002549	1604	24.2588	1421	23.5329	1755	26.4589	1500	25.4695	1310	22.6597	1414	24.4494	4	17577198	17607972	+	3779	LAP3	GO:0004177;GO:0004180;GO:0005515;GO:0005634;GO:0005654;GO:0005737;GO:0005737;GO:0005737;GO:0005737;GO:0005802;GO:0005829;GO:0005925;GO:0006508;GO:0006508;GO:0006508;GO:0008233;GO:0008233;GO:0008233;GO:0008235;GO:0016787;GO:0019538;GO:0019538;GO:0030145;GO:0030145;GO:0030496;GO:0046872;GO:0070006;GO:0070006;GO:0070062;GO:0004177;GO:0004180;GO:0005515;GO:0005634;GO:0005654;GO:0005737;GO:0005737;GO:…	K11142	-	I;E;L	KOG2597;35IVS;38DPB;3BD62;3CXT6;3JBH4;481N6;495VX;4M6TZ;4N4G8	leucine aminopeptidase 3 [Source:HGNC Symbol;Acc:HGNC:18449]	51056	P28838	GO:0006508//proteolysis;GO:0006508//proteolysis;GO:0006508//proteolysis;GO:0019538//protein metabolic process;GO:0019538//protein metabolic process;GO:0006508//proteolysis;GO:0006508//proteolysis;GO:0006508//proteolysis;GO:0019538//protein metabolic process;GO:0019538//protein metabolic process;GO:0006508//proteolysis;GO:0006508//proteolysis;GO:0006508//proteolysis;GO:0019538//protein metabolic p…	GO:0005634//nucleus;GO:0005654//nucleoplasm;GO:0005737//cytoplasm;GO:0005737//cytoplasm;GO:0005737//cytoplasm;GO:0005737//cytoplasm;GO:0005802//trans-Golgi network;GO:0005829//cytosol;GO:0005925//focal adhesion;GO:0030496//midbody;GO:0070062//extracellular exosome;GO:0005634//nucleus;GO:0005654//nucleoplasm;GO:0005737//cytoplasm;GO:0005737//cytoplasm;GO:0005737//cytoplasm;GO:0005737//cytoplasm;GO…	GO:0004177//aminopeptidase activity;GO:0004180//carboxypeptidase activity;GO:0005515//protein binding;GO:0008233//peptidase activity;GO:0008233//peptidase activity;GO:0008233//peptidase activity;GO:0008235//metalloexopeptidase activity;GO:0016787//hydrolase activity;GO:0030145//manganese ion binding;GO:0030145//manganese ion binding;GO:0046872//metal ion binding;GO:0070006//metalloaminopeptidase …	ko00480(Glutathione metabolism);ko00330(Arginine and proline metabolism)
ENSG00000002586	9319	109.636	8252	106.306	8799	103.192	8491	112.152	8308	111.789	7484	100.663	X	2691187	2741309	+	4858	CD99	GO:0005515;GO:0005737;GO:0005886;GO:0005886;GO:0005887;GO:0005887;GO:0005925;GO:0007155;GO:0016020;GO:0016021;GO:0034109;GO:0072683;GO:2000391;GO:0005515;GO:0005737;GO:0005886;GO:0005886;GO:0005887;GO:0005887;GO:0005925;GO:0007155;GO:0016020;GO:0016021;GO:0034109;GO:0072683;GO:2000391;GO:0016020;GO:0016021;GO:0005515;GO:0005737;GO:0005886;GO:0005886;GO:0005887;GO:0005887;GO:0005925;GO:0007155;GO:…	K06520	-	S	2S70S;35QJ6;3A41C;3BTA6;3D977;3JHJ5;48FCC;49CE7;4MJT1;4MUTZ	CD99 molecule (Xg blood group) [Source:HGNC Symbol;Acc:HGNC:7082]	4267	P14209	GO:0007155//cell adhesion;GO:0034109//homotypic cell-cell adhesion;GO:0072683//T cell extravasation;GO:2000391//positive regulation of neutrophil extravasation;GO:0007155//cell adhesion;GO:0034109//homotypic cell-cell adhesion;GO:0072683//T cell extravasation;GO:2000391//positive regulation of neutrophil extravasation;GO:0007155//cell adhesion;GO:0034109//homotypic cell-cell adhesion;GO:0072683//…	GO:0005737//cytoplasm;GO:0005886//plasma membrane;GO:0005886//plasma membrane;GO:0005887//integral component of plasma membrane;GO:0005887//integral component of plasma membrane;GO:0005925//focal adhesion;GO:0016020//membrane;GO:0016021//integral component of membrane;GO:0005737//cytoplasm;GO:0005886//plasma membrane;GO:0005886//plasma membrane;GO:0005887//integral component of plasma membrane;GO…	GO:0005515//protein binding;GO:0005515//protein binding;GO:0005515//protein binding;GO:0005515//protein binding;GO:0005515//protein binding;	ko04670(Leukocyte transendothelial migration);ko04514(Cell adhesion molecules)
ENSG00000002587	143	1.09925	149	1.25419	177	1.35632	118	1.01837	119	1.04623	124	1.08977	4	11393150	11429564	-	7435	HS3ST1	GO:0005794;GO:0005796;GO:0005796;GO:0005796;GO:0006024;GO:0006024;GO:0006024;GO:0008146;GO:0008146;GO:0008146;GO:0008467;GO:0008467;GO:0008467;GO:0008467;GO:0016740;GO:0008146;GO:0008146;GO:0008146;GO:0008146;	K01024	EC:2.8.2.23	S;O	KOG3704;35HU6;399CW;3BG0X;3CRZ9;3J5NY;4805Z;491W2;4MHTZ;4MT4C	heparan sulfate-glucosamine 3-sulfotransferase 1 [Source:HGNC Symbol;Acc:HGNC:5194]	9957	O14792;A0A024R9R4	GO:0006024//glycosaminoglycan biosynthetic process;GO:0006024//glycosaminoglycan biosynthetic process;GO:0006024//glycosaminoglycan biosynthetic process;	GO:0005794//Golgi apparatus;GO:0005796//Golgi lumen;GO:0005796//Golgi lumen;GO:0005796//Golgi lumen;	GO:0008146//sulfotransferase activity;GO:0008146//sulfotransferase activity;GO:0008146//sulfotransferase activity;GO:0008467//[heparan sulfate]-glucosamine 3-sulfotransferase 1 activity;GO:0008467//[heparan sulfate]-glucosamine 3-sulfotransferase 1 activity;GO:0008467//[heparan sulfate]-glucosamine 3-sulfotransferase 1 activity;GO:0008467//[heparan sulfate]-glucosamine 3-sulfotransferase 1 activi…	ko00534(Glycosaminoglycan biosynthesis - heparan sulfate / heparin)
ENSG00000002726	0	0	0	0	0	0	0	0	0	0	0	0	7	150824627	150861504	+	3786	AOC1	GO:0005507;GO:0005507;GO:0005507;GO:0005507;GO:0005509;GO:0005515;GO:0005576;GO:0005576;GO:0005615;GO:0005777;GO:0005886;GO:0005886;GO:0005886;GO:0005923;GO:0008131;GO:0008131;GO:0008131;GO:0008131;GO:0008131;GO:0008201;GO:0008270;GO:0009308;GO:0009308;GO:0009308;GO:0009445;GO:0016491;GO:0035580;GO:0035874;GO:0042803;GO:0044877;GO:0046677;GO:0046677;GO:0046872;GO:0048038;GO:0048038;GO:0048038;GO:…	K11182	EC:1.4.3.22	Q	KOG1186;35N8G;39R8W;3BJBQ;3CUE4;3J98P;48A29;497KF;4MC8S;4MZMH	amine oxidase copper containing 1 [Source:HGNC Symbol;Acc:HGNC:80]	26	P19801	GO:0009308//amine metabolic process;GO:0009308//amine metabolic process;GO:0009308//amine metabolic process;GO:0009445//putrescine metabolic process;GO:0035874//cellular response to copper ion starvation;GO:0046677//response to antibiotic;GO:0046677//response to antibiotic;GO:0071280//cellular response to copper ion;GO:0071420//cellular response to histamine;GO:0071504//cellular response to hepar…	GO:0005576//extracellular region;GO:0005576//extracellular region;GO:0005615//extracellular space;GO:0005777//peroxisome;GO:0005886//plasma membrane;GO:0005886//plasma membrane;GO:0005886//plasma membrane;GO:0005923//bicellular tight junction;GO:0035580//specific granule lumen;GO:0070062//extracellular exosome;GO:0005576//extracellular region;GO:0005576//extracellular region;GO:0005615//extracell…	GO:0005507//copper ion binding;GO:0005507//copper ion binding;GO:0005507//copper ion binding;GO:0005507//copper ion binding;GO:0005509//calcium ion binding;GO:0005515//protein binding;GO:0008131//primary amine oxidase activity;GO:0008131//primary amine oxidase activity;GO:0008131//primary amine oxidase activity;GO:0008131//primary amine oxidase activity;GO:0008131//primary amine oxidase activity;…	ko00380(Tryptophan metabolism);ko00340(Histidine metabolism);ko00330(Arginine and proline metabolism)
ENSG00000002745	0	0	0	0	0	0	0	0	0	0	0	0	7	121325367	121341104	+	3264	WNT16	GO:0005102;GO:0005102;GO:0005576;GO:0005576;GO:0005576;GO:0007275;GO:0016055;GO:0016055;GO:0016055;GO:0003408;GO:0005102;GO:0005102;GO:0005109;GO:0005125;GO:0005576;GO:0005576;GO:0005576;GO:0005576;GO:0005615;GO:0005615;GO:0005737;GO:0007275;GO:0010628;GO:0014068;GO:0016055;GO:0016055;GO:0016055;GO:0030182;GO:0030216;GO:0043616;GO:0045165;GO:0046330;GO:0046849;GO:0060070;GO:0060317;GO:0060548;GO:…	K01558	-	M;T	KOG3913;35KIR;39THQ;3BJ1J;3CXDI;3JDHS;4810P;48YDX;4M8Q2;4N0QY	Wnt family member 16 [Source:HGNC Symbol;Acc:HGNC:16267]	51384	Q9UBV4	GO:0007275//multicellular organism development;GO:0016055//Wnt signaling pathway;GO:0016055//Wnt signaling pathway;GO:0016055//Wnt signaling pathway;GO:0003408//optic cup formation involved in camera-type eye development;GO:0007275//multicellular organism development;GO:0010628//positive regulation of gene expression;GO:0014068//positive regulation of phosphatidylinositol 3-kinase signaling;GO:00…	GO:0005576//extracellular region;GO:0005576//extracellular region;GO:0005576//extracellular region;GO:0005576//extracellular region;GO:0005576//extracellular region;GO:0005576//extracellular region;GO:0005576//extracellular region;GO:0005615//extracellular space;GO:0005615//extracellular space;GO:0005737//cytoplasm;	GO:0005102//signaling receptor binding;GO:0005102//signaling receptor binding;GO:0005102//signaling receptor binding;GO:0005102//signaling receptor binding;GO:0005109//frizzled binding;GO:0005125//cytokine activity;	ko05226(Gastric cancer);ko05225(Hepatocellular carcinoma);ko05224(Breast cancer);ko05217(Basal cell carcinoma);ko05205(Proteoglycans in cancer);ko05202(Transcriptional misregulation in cancer);ko05200(Pathways in cancer);ko05165(Human papillomavirus infection);ko05022(Pathways of neurodegeneration - multiple diseases);ko05010(Alzheimer disease);ko04934(Cushing syndrome);ko04916(Melanogenesis);ko0…
ENSG00000002746	0	0	0	0	0	0	0	0	0	0	0	0	7	43112629	43566001	+	13935	HECW1	GO:0000209;GO:0004842;GO:0004842;GO:0005515;GO:0005515;GO:0005737;GO:0005737;GO:0005829;GO:0005829;GO:0016567;GO:0016567;GO:0016740;GO:0043161;GO:0045732;GO:0048814;GO:0061630;GO:0061630;GO:0090090;GO:2000650;GO:0000209;GO:0004842;GO:0004842;GO:0005515;GO:0005515;GO:0005737;GO:0005737;GO:0005829;GO:0005829;GO:0016567;GO:0016567;GO:0016740;GO:0043161;GO:0045732;GO:0048814;GO:0061630;GO:0061630;GO:…	K12167	EC:2.3.2.26	O	KOG0940;35JXB;38BYB;3BG98;3CRA1;3J4I9;4813J;493E0;4MEWJ;4MTWV	HECT, C2 and WW domain containing E3 ubiquitin protein ligase 1 [Source:HGNC Symbol;Acc:HGNC:22195]	23072	Q76N89	GO:0000209//protein polyubiquitination;GO:0016567//protein ubiquitination;GO:0016567//protein ubiquitination;GO:0043161//proteasome-mediated ubiquitin-dependent protein catabolic process;GO:0045732//positive regulation of protein catabolic process;GO:0048814//regulation of dendrite morphogenesis;GO:0090090//negative regulation of canonical Wnt signaling pathway;GO:2000650//negative regulation of …	GO:0005737//cytoplasm;GO:0005737//cytoplasm;GO:0005829//cytosol;GO:0005829//cytosol;GO:0005737//cytoplasm;GO:0005737//cytoplasm;GO:0005829//cytosol;GO:0005829//cytosol;	GO:0004842//ubiquitin-protein transferase activity;GO:0004842//ubiquitin-protein transferase activity;GO:0005515//protein binding;GO:0005515//protein binding;GO:0016740//transferase activity;GO:0061630//ubiquitin protein ligase activity;GO:0061630//ubiquitin protein ligase activity;GO:0004842//ubiquitin-protein transferase activity;GO:0004842//ubiquitin-protein transferase activity;GO:0005515//pr…	-
ENSG00000002822	10	0.0821759	12	0.10798	4	0.0327668	4	0.0369037	3	0.0281958	9	0.0845554	7	1815793	2233243	-	6955	MAD1L1	GO:0000775;GO:0000776;GO:0000776;GO:0000922;GO:0005515;GO:0005515;GO:0005634;GO:0005635;GO:0005694;GO:0005737;GO:0005813;GO:0005815;GO:0005819;GO:0005829;GO:0005856;GO:0007049;GO:0007094;GO:0007094;GO:0007094;GO:0007094;GO:0007094;GO:0042802;GO:0043229;GO:0043515;GO:0044615;GO:0051220;GO:0051301;GO:0051315;GO:0072686;GO:0072686;GO:0090235;GO:0090267;GO:0097431;GO:1902426;GO:1990706;GO:1990728;GO:…	K06679	-	T;D	KOG4593;35KK1;395TD;3BISS;3CSDW;3J661;4833I;49570;4MAI1;4N55E	mitotic arrest deficient 1 like 1 [Source:HGNC Symbol;Acc:HGNC:6762]	8379	Q9Y6D9	GO:0007049//cell cycle;GO:0007094//mitotic spindle assembly checkpoint signaling;GO:0007094//mitotic spindle assembly checkpoint signaling;GO:0007094//mitotic spindle assembly checkpoint signaling;GO:0007094//mitotic spindle assembly checkpoint signaling;GO:0007094//mitotic spindle assembly checkpoint signaling;GO:0051220//cytoplasmic sequestering of protein;GO:0051301//cell division;GO:0051315//…	GO:0000775//chromosome, centromeric region;GO:0000776//kinetochore;GO:0000776//kinetochore;GO:0000922//spindle pole;GO:0005634//nucleus;GO:0005635//nuclear envelope;GO:0005694//chromosome;GO:0005737//cytoplasm;GO:0005813//centrosome;GO:0005815//microtubule organizing center;GO:0005819//spindle;GO:0005829//cytosol;GO:0005856//cytoskeleton;GO:0043229//intracellular organelle;GO:0044615//nuclear por…	GO:0005515//protein binding;GO:0005515//protein binding;GO:0042802//identical protein binding;GO:0043515//kinetochore binding;GO:0005515//protein binding;GO:0005515//protein binding;GO:0042802//identical protein binding;GO:0043515//kinetochore binding;GO:0005515//protein binding;GO:0005515//protein binding;GO:0042802//identical protein binding;GO:0043515//kinetochore binding;GO:0005515//protein b…	ko05203(Viral carcinogenesis);ko05166(Human T-cell leukemia virus 1 infection);ko04914(Progesterone-mediated oocyte maturation);ko04114(Oocyte meiosis);ko04110(Cell cycle)
ENSG00000002834	8669	70.1688	7935	70.3297	7615	61.4434	7642	69.446	7290	67.4872	7391	68.3963	17	38869859	38921770	+	7061	LASP1	GO:0003779;GO:0005515;GO:0005515;GO:0005737;GO:0005737;GO:0005737;GO:0005856;GO:0005925;GO:0005925;GO:0005925;GO:0005938;GO:0006811;GO:0015075;GO:0030864;GO:0034220;GO:0045296;GO:0046872;GO:0051015;GO:0051015;GO:0046872;GO:0046872;GO:0005737;GO:0003779;GO:0005515;GO:0005515;GO:0005737;GO:0005737;GO:0005856;GO:0005925;GO:0005925;GO:0005938;GO:0006811;GO:0015075;GO:0030864;GO:0034220;GO:0045296;GO:…	K24420	-	S;Z;T	KOG1702;35MXS;39RV7;3BJ8N;3CY4E;3J36U;488HC;490WU;4MDDB;4MV82	LIM and SH3 protein 1 [Source:HGNC Symbol;Acc:HGNC:6513]	3927	Q14847;A0A024R1S8	GO:0006811//ion transport;GO:0034220//ion transmembrane transport;GO:0006811//ion transport;GO:0034220//ion transmembrane transport;GO:0006811//ion transport;GO:0034220//ion transmembrane transport;	GO:0005737//cytoplasm;GO:0005737//cytoplasm;GO:0005737//cytoplasm;GO:0005856//cytoskeleton;GO:0005925//focal adhesion;GO:0005925//focal adhesion;GO:0005925//focal adhesion;GO:0005938//cell cortex;GO:0030864//cortical actin cytoskeleton;GO:0005737//cytoplasm;GO:0005737//cytoplasm;GO:0005737//cytoplasm;GO:0005856//cytoskeleton;GO:0005925//focal adhesion;GO:0005925//focal adhesion;GO:0005938//cell c…	GO:0003779//actin binding;GO:0005515//protein binding;GO:0005515//protein binding;GO:0015075//ion transmembrane transporter activity;GO:0045296//cadherin binding;GO:0046872//metal ion binding;GO:0051015//actin filament binding;GO:0051015//actin filament binding;GO:0046872//metal ion binding;GO:0046872//metal ion binding;GO:0003779//actin binding;GO:0005515//protein binding;GO:0005515//protein bin…	-
ENSG00000002919	715	9.8874	544	8.23742	589	8.11935	515	7.99555	513	8.11357	573	9.0591	17	48103357	48123601	+	4133	SNX11	GO:0006886;GO:0006886;GO:0016020;GO:0035091;GO:0035091;GO:0005515;GO:0005768;GO:0006886;GO:0006886;GO:0008289;GO:0015031;GO:0016020;GO:0016050;GO:0035091;GO:0035091;GO:1901981;GO:0006886;GO:0006886;GO:0016020;GO:0005515;GO:0005768;GO:0006886;GO:0006886;GO:0008289;GO:0015031;GO:0016020;GO:0016050;GO:0035091;GO:0035091;GO:1901981;GO:0006886;GO:0016020;GO:0035091;GO:0005515;GO:0005768;GO:0006886;GO:…	K17924	-	U	KOG2527;35DYB;39SRI;3BKRE;3CU9J;3JBCR;488P3;4945X;4MJG1;4N31U	sorting nexin 11 [Source:HGNC Symbol;Acc:HGNC:14975]	29916	Q9Y5W9	GO:0006886//intracellular protein transport;GO:0006886//intracellular protein transport;GO:0006886//intracellular protein transport;GO:0006886//intracellular protein transport;GO:0015031//protein transport;GO:0016050//vesicle organization;GO:0006886//intracellular protein transport;GO:0006886//intracellular protein transport;GO:0006886//intracellular protein transport;GO:0006886//intracellular pr…	GO:0016020//membrane;GO:0005768//endosome;GO:0016020//membrane;GO:0016020//membrane;GO:0005768//endosome;GO:0016020//membrane;GO:0016020//membrane;GO:0005768//endosome;GO:0016020//membrane;GO:0016020//membrane;GO:0005768//endosome;GO:0016020//membrane;GO:0016020//membrane;GO:0016020//membrane;	GO:0035091//phosphatidylinositol binding;GO:0035091//phosphatidylinositol binding;GO:0005515//protein binding;GO:0008289//lipid binding;GO:0035091//phosphatidylinositol binding;GO:0035091//phosphatidylinositol binding;GO:1901981//phosphatidylinositol phosphate binding;GO:0005515//protein binding;GO:0008289//lipid binding;GO:0035091//phosphatidylinositol binding;GO:0035091//phosphatidylinositol bi…	-
ENSG00000002933	0	0	0	0	0	0	0	0	0	0	0	0	7	150800403	150805118	+	3477	TMEM176A	GO:0005515;GO:0016020;GO:0016021;GO:0016021;GO:0016021;GO:2001199;GO:0005515;GO:0016020;GO:0016021;GO:0016021;GO:0016021;GO:2001199;GO:2001199;GO:0016020;GO:0016021;GO:0016021;GO:0016021;GO:0016020;GO:0016021;GO:0016021;GO:0016021;GO:0016020;GO:0016021;GO:0016021;GO:0016021;	-	-	S	2SF8T;35KRR;3A17J;3BQ5M;3D6P5;3JGUE;48E0S;49ASM;4MDS2;4N241	transmembrane protein 176A [Source:HGNC Symbol;Acc:HGNC:24930]	55365	Q96HP8;A0A090N8H6	GO:2001199//negative regulation of dendritic cell differentiation;GO:2001199//negative regulation of dendritic cell differentiation;GO:2001199//negative regulation of dendritic cell differentiation;	GO:0016020//membrane;GO:0016021//integral component of membrane;GO:0016021//integral component of membrane;GO:0016021//integral component of membrane;GO:0016020//membrane;GO:0016021//integral component of membrane;GO:0016021//integral component of membrane;GO:0016021//integral component of membrane;GO:0016020//membrane;GO:0016021//integral component of membrane;GO:0016021//integral component of m…	GO:0005515//protein binding;GO:0005515//protein binding;	-
ENSG00000003056	1239	19.7526	1108	19.3423	1153	18.3236	1044	18.6861	1090	19.8746	1179	21.4892	12	8940361	8949761	-	3585	M6PR	GO:0004888;GO:0005515;GO:0005515;GO:0005764;GO:0005765;GO:0005768;GO:0005768;GO:0005768;GO:0005770;GO:0005794;GO:0005794;GO:0005802;GO:0005886;GO:0005887;GO:0006622;GO:0006622;GO:0006622;GO:0006898;GO:0007041;GO:0007041;GO:0008333;GO:0016020;GO:0016021;GO:0019904;GO:0019904;GO:0030133;GO:0030669;GO:0032588;GO:0033299;GO:0048471;GO:0048471;GO:1905394;GO:0016020;GO:0016021;GO:0005768;GO:0005794;GO:…	K10089	-	S;T;U	2QTJ5;35IWN;38CJB;3BJ0S;3CTMU;3J55D;481W8;496KB;4M86R;4N0FQ	mannose-6-phosphate receptor, cation dependent [Source:HGNC Symbol;Acc:HGNC:6752]	4074	P20645	GO:0006622//protein targeting to lysosome;GO:0006622//protein targeting to lysosome;GO:0006622//protein targeting to lysosome;GO:0006898//receptor-mediated endocytosis;GO:0007041//lysosomal transport;GO:0007041//lysosomal transport;GO:0008333//endosome to lysosome transport;GO:0033299//secretion of lysosomal enzymes;GO:0006622//protein targeting to lysosome;GO:0006622//protein targeting to lysoso…	GO:0005764//lysosome;GO:0005765//lysosomal membrane;GO:0005768//endosome;GO:0005768//endosome;GO:0005768//endosome;GO:0005770//late endosome;GO:0005794//Golgi apparatus;GO:0005794//Golgi apparatus;GO:0005802//trans-Golgi network;GO:0005886//plasma membrane;GO:0005887//integral component of plasma membrane;GO:0016020//membrane;GO:0016021//integral component of membrane;GO:0030133//transport vesicl…	GO:0004888//transmembrane signaling receptor activity;GO:0005515//protein binding;GO:0005515//protein binding;GO:0019904//protein domain specific binding;GO:0019904//protein domain specific binding;GO:1905394//retromer complex binding;GO:0019904//protein domain specific binding;GO:0019904//protein domain specific binding;GO:0019904//protein domain specific binding;GO:0019904//protein domain speci…	ko05132(Salmonella infection);ko04145(Phagosome);ko04142(Lysosome)
ENSG00000003096	426	3.51434	386	3.48688	424	3.48682	346	3.20461	383	3.61369	403	3.80096	X	117897813	118117340	-	6928	KLHL13	GO:0005515;GO:0004842;GO:0004842;GO:0005515;GO:0005515;GO:0005829;GO:0007049;GO:0016567;GO:0016567;GO:0031463;GO:0031463;GO:0032465;GO:0032465;GO:0047485;GO:0051301;GO:0097602;GO:0097602;GO:0005515;GO:0004842;GO:0004842;GO:0005515;GO:0005515;GO:0005829;GO:0007049;GO:0016567;GO:0016567;GO:0031463;GO:0031463;GO:0032465;GO:0032465;GO:0047485;GO:0051301;GO:0097602;GO:0097602;GO:0004842;GO:0004842;GO:…	K10447	-	-	-	kelch like family member 13 [Source:HGNC Symbol;Acc:HGNC:22931]	90293	Q9P2N7;Q96HC9	GO:0007049//cell cycle;GO:0016567//protein ubiquitination;GO:0016567//protein ubiquitination;GO:0032465//regulation of cytokinesis;GO:0032465//regulation of cytokinesis;GO:0051301//cell division;GO:0007049//cell cycle;GO:0016567//protein ubiquitination;GO:0016567//protein ubiquitination;GO:0032465//regulation of cytokinesis;GO:0032465//regulation of cytokinesis;GO:0051301//cell division;GO:000704…	GO:0005829//cytosol;GO:0031463//Cul3-RING ubiquitin ligase complex;GO:0031463//Cul3-RING ubiquitin ligase complex;GO:0005829//cytosol;GO:0031463//Cul3-RING ubiquitin ligase complex;GO:0031463//Cul3-RING ubiquitin ligase complex;GO:0005829//cytosol;GO:0031463//Cul3-RING ubiquitin ligase complex;GO:0031463//Cul3-RING ubiquitin ligase complex;GO:0005829//cytosol;GO:0031463//Cul3-RING ubiquitin ligas…	GO:0005515//protein binding;GO:0004842//ubiquitin-protein transferase activity;GO:0004842//ubiquitin-protein transferase activity;GO:0005515//protein binding;GO:0005515//protein binding;GO:0047485//protein N-terminus binding;GO:0097602//cullin family protein binding;GO:0097602//cullin family protein binding;GO:0005515//protein binding;GO:0004842//ubiquitin-protein transferase activity;GO:0004842/…	ko04120(Ubiquitin mediated proteolysis)
ENSG00000003137	145	1.71259	151	1.9529	150	1.76607	86	1.14038	101	1.36435	84	1.13428	2	72129238	72147862	-	4839	CYP26B1	GO:0001709;GO:0001709;GO:0001768;GO:0001822;GO:0001972;GO:0004497;GO:0004497;GO:0004497;GO:0004497;GO:0005506;GO:0005506;GO:0005515;GO:0005737;GO:0005783;GO:0005789;GO:0005789;GO:0006629;GO:0006766;GO:0006805;GO:0006954;GO:0007140;GO:0007140;GO:0007283;GO:0007283;GO:0008401;GO:0008401;GO:0008401;GO:0009954;GO:0009954;GO:0010628;GO:0016020;GO:0016125;GO:0016491;GO:0016491;GO:0016705;GO:0016705;GO:…	K12664	EC:1.14.14.-	Q	KOG0157;35MME;393K8;3BDM4;3CS0Z;3JBES;4802R;49093;4MG8C;4MUKM	cytochrome P450 family 26 subfamily B member 1 [Source:HGNC Symbol;Acc:HGNC:20581]	56603	Q9NR63	GO:0001709//cell fate determination;GO:0001709//cell fate determination;GO:0001768//establishment of T cell polarity;GO:0001822//kidney development;GO:0006629//lipid metabolic process;GO:0006766//vitamin metabolic process;GO:0006805//xenobiotic metabolic process;GO:0006954//inflammatory response;GO:0007140//male meiotic nuclear division;GO:0007140//male meiotic nuclear division;GO:0007283//sperma…	GO:0005737//cytoplasm;GO:0005783//endoplasmic reticulum;GO:0005789//endoplasmic reticulum membrane;GO:0005789//endoplasmic reticulum membrane;GO:0016020//membrane;GO:0043231//intracellular membrane-bounded organelle;GO:0005789//endoplasmic reticulum membrane;GO:0005737//cytoplasm;GO:0005783//endoplasmic reticulum;GO:0005789//endoplasmic reticulum membrane;GO:0005789//endoplasmic reticulum membran…	GO:0001972//retinoic acid binding;GO:0004497//monooxygenase activity;GO:0004497//monooxygenase activity;GO:0004497//monooxygenase activity;GO:0004497//monooxygenase activity;GO:0005506//iron ion binding;GO:0005506//iron ion binding;GO:0005515//protein binding;GO:0008401//retinoic acid 4-hydroxylase activity;GO:0008401//retinoic acid 4-hydroxylase activity;GO:0008401//retinoic acid 4-hydroxylase a…	ko00830(Retinol metabolism)
ENSG00000003147	465	5.44262	390	4.99846	469	5.47214	385	5.05918	421	5.6358	405	5.41956	7	8113184	8262687	-	4883	ICA1	GO:0000139;GO:0000139;GO:0000139;GO:0005515;GO:0005737;GO:0005737;GO:0005794;GO:0005794;GO:0005829;GO:0005829;GO:0005829;GO:0006836;GO:0012505;GO:0016020;GO:0019904;GO:0019904;GO:0030054;GO:0030658;GO:0030667;GO:0030667;GO:0030667;GO:0030672;GO:0030672;GO:0031410;GO:0043231;GO:0043231;GO:0045202;GO:0050796;GO:0050796;GO:0051049;GO:0140090;GO:0000139;GO:0005737;GO:0012505;GO:0019904;GO:0030667;GO:…	K19863	-	S;T;U	KOG3891;35J73;38DEB;3BB4Q;3CVYH;3JFKZ;483MX;490SK;4MDJU;4MT51	islet cell autoantigen 1 [Source:HGNC Symbol;Acc:HGNC:5343]	3382	Q05084;A0A024RA29	GO:0006836//neurotransmitter transport;GO:0050796//regulation of insulin secretion;GO:0050796//regulation of insulin secretion;GO:0051049//regulation of transport;GO:0050796//regulation of insulin secretion;GO:0006836//neurotransmitter transport;GO:0050796//regulation of insulin secretion;GO:0050796//regulation of insulin secretion;GO:0051049//regulation of transport;GO:0006836//neurotransmitter …	GO:0000139//Golgi membrane;GO:0000139//Golgi membrane;GO:0000139//Golgi membrane;GO:0005737//cytoplasm;GO:0005737//cytoplasm;GO:0005794//Golgi apparatus;GO:0005794//Golgi apparatus;GO:0005829//cytosol;GO:0005829//cytosol;GO:0005829//cytosol;GO:0012505//endomembrane system;GO:0016020//membrane;GO:0030054//cell junction;GO:0030658//transport vesicle membrane;GO:0030667//secretory granule membrane;G…	GO:0005515//protein binding;GO:0019904//protein domain specific binding;GO:0019904//protein domain specific binding;GO:0140090//membrane curvature sensor activity;GO:0019904//protein domain specific binding;GO:0005515//protein binding;GO:0019904//protein domain specific binding;GO:0019904//protein domain specific binding;GO:0140090//membrane curvature sensor activity;GO:0005515//protein binding;G…	ko04940(Type I diabetes mellitus)
ENSG00000003249	772	9.88847	670	9.3973	753	9.61473	696	10.0089	700	10.2548	606	8.8744	16	90004871	90019890	-	4462	DBNDD1	GO:0005737;GO:0005737;GO:0005737;GO:0005737;GO:0006469;GO:0005737;GO:0005737;GO:0005737;GO:0005737;GO:0006469;GO:0005737;GO:0005737;	-	-	S	2S0DA;35N8Z;3A1QC;3BQUK;3D7DA;3JGR5;48E7C;49AT5;4MKXI;4MUCT	dysbindin domain containing 1 [Source:HGNC Symbol;Acc:HGNC:28455]	79007	Q9H9R9	GO:0006469//negative regulation of protein kinase activity;GO:0006469//negative regulation of protein kinase activity;	GO:0005737//cytoplasm;GO:0005737//cytoplasm;GO:0005737//cytoplasm;GO:0005737//cytoplasm;GO:0005737//cytoplasm;GO:0005737//cytoplasm;GO:0005737//cytoplasm;GO:0005737//cytoplasm;GO:0005737//cytoplasm;GO:0005737//cytoplasm;	-	-
ENSG00000003393	1259	2.14711	1232	2.30068	1260	2.14205	1107	2.11954	1005	1.96026	1219	2.37676	2	201700267	201782112	-	33513	ALS2	GO:0001662;GO:0001701;GO:0001726;GO:0001726;GO:0001881;GO:0005085;GO:0005085;GO:0005085;GO:0005096;GO:0005515;GO:0005634;GO:0005737;GO:0005737;GO:0005769;GO:0005769;GO:0005813;GO:0005813;GO:0005829;GO:0005829;GO:0005829;GO:0006979;GO:0007032;GO:0007032;GO:0007041;GO:0007409;GO:0007528;GO:0007626;GO:0008104;GO:0008219;GO:0014069;GO:0016020;GO:0016050;GO:0016197;GO:0016601;GO:0030027;GO:0030027;GO:…	K04575	-	Z;T;D	KOG0231;KOG1426;35IHK;38G25;3BBF7;3CZP7;3JDBX;486FM;494TM;4M8D8;4MZD1	alsin Rho guanine nucleotide exchange factor ALS2 [Source:HGNC Symbol;Acc:HGNC:443]	57679	Q96Q42;A8K4R4	GO:0001662//behavioral fear response;GO:0001701//in utero embryonic development;GO:0001881//receptor recycling;GO:0006979//response to oxidative stress;GO:0007032//endosome organization;GO:0007032//endosome organization;GO:0007041//lysosomal transport;GO:0007409//axonogenesis;GO:0007528//neuromuscular junction development;GO:0007626//locomotory behavior;GO:0008104//protein localization;GO:0008219…	GO:0001726//ruffle;GO:0001726//ruffle;GO:0005634//nucleus;GO:0005737//cytoplasm;GO:0005737//cytoplasm;GO:0005769//early endosome;GO:0005769//early endosome;GO:0005813//centrosome;GO:0005813//centrosome;GO:0005829//cytosol;GO:0005829//cytosol;GO:0005829//cytosol;GO:0014069//postsynaptic density;GO:0016020//membrane;GO:0030027//lamellipodium;GO:0030027//lamellipodium;GO:0030424//axon;GO:0030425//de…	GO:0005085//guanyl-nucleotide exchange factor activity;GO:0005085//guanyl-nucleotide exchange factor activity;GO:0005085//guanyl-nucleotide exchange factor activity;GO:0005096//GTPase activator activity;GO:0005515//protein binding;GO:0031267//small GTPase binding;GO:0031267//small GTPase binding;GO:0042802//identical protein binding;GO:0042803//protein homodimerization activity;GO:0043539//protei…	ko05022(Pathways of neurodegeneration - multiple diseases);ko05014(Amyotrophic lateral sclerosis)
ENSG00000003400	823	5.27323	638	4.47624	809	5.1672	745	5.35917	759	5.56208	823	6.0288	2	201182872	201229428	+	8920	CASP10	GO:0004197;GO:0004197;GO:0004197;GO:0004197;GO:0005515;GO:0005515;GO:0005515;GO:0005737;GO:0005737;GO:0005829;GO:0006508;GO:0006508;GO:0006508;GO:0006915;GO:0006915;GO:0006915;GO:0006919;GO:0008233;GO:0008234;GO:0008234;GO:0016787;GO:0031265;GO:0031625;GO:0035877;GO:0035877;GO:0042981;GO:0042981;GO:0043123;GO:0097153;GO:0097190;GO:0097194;GO:0097199;GO:0097199;GO:0097199;GO:0097199;GO:0097200;GO:…	K04400	EC:3.4.22.63	O;D	KOG3573;35EHX;38JM0;3BCEN;3CY5V;3J6V8;47ZYD;490SB;4MEYE;4N12V	caspase 10 [Source:HGNC Symbol;Acc:HGNC:1500]	843	Q92851	GO:0006508//proteolysis;GO:0006508//proteolysis;GO:0006508//proteolysis;GO:0006915//apoptotic process;GO:0006915//apoptotic process;GO:0006915//apoptotic process;GO:0006919//activation of cysteine-type endopeptidase activity involved in apoptotic process;GO:0042981//regulation of apoptotic process;GO:0042981//regulation of apoptotic process;GO:0043123//positive regulation of I-kappaB kinase/NF-ka…	GO:0005737//cytoplasm;GO:0005737//cytoplasm;GO:0005829//cytosol;GO:0031265//CD95 death-inducing signaling complex;GO:0097342//ripoptosome;GO:0005737//cytoplasm;GO:0005737//cytoplasm;GO:0005829//cytosol;GO:0031265//CD95 death-inducing signaling complex;GO:0097342//ripoptosome;GO:0005737//cytoplasm;GO:0005737//cytoplasm;GO:0005829//cytosol;GO:0031265//CD95 death-inducing signaling complex;GO:009734…	GO:0004197//cysteine-type endopeptidase activity;GO:0004197//cysteine-type endopeptidase activity;GO:0004197//cysteine-type endopeptidase activity;GO:0004197//cysteine-type endopeptidase activity;GO:0005515//protein binding;GO:0005515//protein binding;GO:0005515//protein binding;GO:0008233//peptidase activity;GO:0008234//cysteine-type peptidase activity;GO:0008234//cysteine-type peptidase activit…	ko05161(Hepatitis B);ko05152(Tuberculosis);ko04668(TNF signaling pathway);ko04622(RIG-I-like receptor signaling pathway);ko04210(Apoptosis)
ENSG00000003402	2467	6.27268	2311	6.43428	2485	6.29854	2121	6.05466	2032	5.90917	2182	6.34297	2	201116154	201176687	+	22478	CFLAR	GO:0002020;GO:0004197;GO:0004197;GO:0005515;GO:0005515;GO:0005515;GO:0005737;GO:0005737;GO:0005829;GO:0006508;GO:0006508;GO:0006915;GO:0006915;GO:0006919;GO:0007519;GO:0008047;GO:0008234;GO:0008234;GO:0014732;GO:0014842;GO:0014866;GO:0031264;GO:0042060;GO:0042981;GO:0042981;GO:0043066;GO:0043123;GO:0043403;GO:0051092;GO:0060544;GO:0097153;GO:0097190;GO:0097194;GO:0097199;GO:0097200;GO:0097342;GO:…	K04724	-	O;D;K	KOG3573;35NFP;39I2A;3BH98;3CXE7;3JD1R;480RQ;491WK;4MASP;4MYK9	CASP8 and FADD like apoptosis regulator [Source:HGNC Symbol;Acc:HGNC:1876]	8837	O15519;A0A024R3Y4	GO:0006508//proteolysis;GO:0006508//proteolysis;GO:0006915//apoptotic process;GO:0006915//apoptotic process;GO:0006919//activation of cysteine-type endopeptidase activity involved in apoptotic process;GO:0007519//skeletal muscle tissue development;GO:0014732//skeletal muscle atrophy;GO:0014842//regulation of skeletal muscle satellite cell proliferation;GO:0014866//skeletal myofibril assembly;GO:0…	GO:0005737//cytoplasm;GO:0005737//cytoplasm;GO:0005829//cytosol;GO:0031264//death-inducing signaling complex;GO:0097342//ripoptosome;GO:0005737//cytoplasm;GO:0005737//cytoplasm;GO:0005829//cytosol;GO:0031264//death-inducing signaling complex;GO:0031264//death-inducing signaling complex;GO:0031265//CD95 death-inducing signaling complex;GO:0045121//membrane raft;GO:0097342//ripoptosome;GO:0005737//…	GO:0002020//protease binding;GO:0004197//cysteine-type endopeptidase activity;GO:0004197//cysteine-type endopeptidase activity;GO:0005515//protein binding;GO:0005515//protein binding;GO:0005515//protein binding;GO:0008047//enzyme activator activity;GO:0008234//cysteine-type peptidase activity;GO:0008234//cysteine-type peptidase activity;GO:0097153//cysteine-type endopeptidase activity involved in…	ko05160(Hepatitis C);ko05142(Chagas disease);ko04668(TNF signaling pathway);ko04217(Necroptosis);ko04210(Apoptosis);ko04140(Autophagy - animal);ko04064(NF-kappa B signaling pathway)
ENSG00000003436	2721	13.2759	2259	12.0689	3744	18.2097	2676	14.6584	2631	14.6817	2946	16.4332	2	187464230	187565760	-	11714	TFPI	GO:0004866;GO:0004867;GO:0004867;GO:0004867;GO:0004867;GO:0005576;GO:0005576;GO:0005576;GO:0005576;GO:0005615;GO:0005615;GO:0005783;GO:0005886;GO:0005901;GO:0007596;GO:0007596;GO:0007599;GO:0009986;GO:0010466;GO:0010466;GO:0010466;GO:0010951;GO:0016020;GO:0030195;GO:0030414;GO:0030414;GO:0030414;GO:0031225;GO:0043231;GO:0071383;GO:0004866;GO:0004867;GO:0004867;GO:0004867;GO:0004867;GO:0005576;GO:…	K03909	-	S;O	KOG4295;35CYI;38ES0;3BEEM;3CZR5;3J93Y;4880D;490DC;4MBE4;4MW1G	tissue factor pathway inhibitor [Source:HGNC Symbol;Acc:HGNC:11760]	7035	P10646	GO:0007596//blood coagulation;GO:0007596//blood coagulation;GO:0007599//hemostasis;GO:0010466//negative regulation of peptidase activity;GO:0010466//negative regulation of peptidase activity;GO:0010466//negative regulation of peptidase activity;GO:0010951//negative regulation of endopeptidase activity;GO:0030195//negative regulation of blood coagulation;GO:0071383//cellular response to steroid ho…	GO:0005576//extracellular region;GO:0005576//extracellular region;GO:0005576//extracellular region;GO:0005576//extracellular region;GO:0005615//extracellular space;GO:0005615//extracellular space;GO:0005783//endoplasmic reticulum;GO:0005886//plasma membrane;GO:0005901//caveola;GO:0009986//cell surface;GO:0016020//membrane;GO:0031225//anchored component of membrane;GO:0043231//intracellular membra…	GO:0004866//endopeptidase inhibitor activity;GO:0004867//serine-type endopeptidase inhibitor activity;GO:0004867//serine-type endopeptidase inhibitor activity;GO:0004867//serine-type endopeptidase inhibitor activity;GO:0004867//serine-type endopeptidase inhibitor activity;GO:0030414//peptidase inhibitor activity;GO:0030414//peptidase inhibitor activity;GO:0030414//peptidase inhibitor activity;GO:…	ko04610(Complement and coagulation cascades)
ENSG00000003509	207	3.24041	180	3.08545	255	3.97924	211	3.70832	201	3.59869	232	4.15214	2	37231631	37253403	+	3651	NDUFAF7	GO:0005739;GO:0006479;GO:0008168;GO:0016740;GO:0032259;GO:0035243;GO:0005515;GO:0005515;GO:0005615;GO:0005739;GO:0005739;GO:0005759;GO:0008168;GO:0016740;GO:0019899;GO:0019918;GO:0032259;GO:0032981;GO:0032981;GO:0035243;GO:0035243;GO:0035243;GO:0005515;GO:0005515;GO:0005615;GO:0005739;GO:0005739;GO:0005759;GO:0008168;GO:0016740;GO:0019899;GO:0019918;GO:0032259;GO:0032981;GO:0032981;GO:0035243;GO:…	K18164	-	H;S	KOG2901;35C8A;38KMN;3BB1T;3CZEC;3J43M;482K7;492C1;4M93F;4N0H1	NADH:ubiquinone oxidoreductase complex assembly factor 7 [Source:HGNC Symbol;Acc:HGNC:28816]	55471	Q7L592	GO:0006479//protein methylation;GO:0032259//methylation;GO:0019918//peptidyl-arginine methylation, to symmetrical-dimethyl arginine;GO:0032259//methylation;GO:0032981//mitochondrial respiratory chain complex I assembly;GO:0032981//mitochondrial respiratory chain complex I assembly;GO:0019918//peptidyl-arginine methylation, to symmetrical-dimethyl arginine;GO:0032259//methylation;GO:0032981//mitoc…	GO:0005739//mitochondrion;GO:0005615//extracellular space;GO:0005739//mitochondrion;GO:0005739//mitochondrion;GO:0005759//mitochondrial matrix;GO:0005615//extracellular space;GO:0005739//mitochondrion;GO:0005739//mitochondrion;GO:0005759//mitochondrial matrix;GO:0005739//mitochondrion;GO:0005739//mitochondrion;GO:0005739//mitochondrion;GO:0005739//mitochondrion;GO:0005739//mitochondrion;	GO:0008168//methyltransferase activity;GO:0016740//transferase activity;GO:0035243//protein-arginine omega-N symmetric methyltransferase activity;GO:0005515//protein binding;GO:0005515//protein binding;GO:0008168//methyltransferase activity;GO:0016740//transferase activity;GO:0019899//enzyme binding;GO:0035243//protein-arginine omega-N symmetric methyltransferase activity;GO:0035243//protein-argi…	ko04714(Thermogenesis)
ENSG00000003756	1153	6.36263	1248	7.54117	1268	6.9752	1189	7.36638	1141	7.20131	1243	7.84211	3	50088919	50119021	+	10357	RBM5	GO:0000245;GO:0000381;GO:0000381;GO:0000381;GO:0000398;GO:0003676;GO:0003676;GO:0003677;GO:0003723;GO:0003723;GO:0003723;GO:0003723;GO:0003729;GO:0005515;GO:0005515;GO:0005634;GO:0005634;GO:0005634;GO:0005654;GO:0005654;GO:0005681;GO:0005681;GO:0005681;GO:0006396;GO:0006397;GO:0006915;GO:0008285;GO:0008380;GO:0008380;GO:0008380;GO:0042981;GO:0042981;GO:0043065;GO:0046872;GO:0000381;GO:0000381;GO:…	K13094	-	A;S	KOG0154;35JMS;38CTX;3BDVK;3CRCI;3JD1V;48ACN;492S7;4MI9Y;4MTFA	RNA binding motif protein 5 [Source:HGNC Symbol;Acc:HGNC:9902]	10181	P52756;A0A024R2U6	GO:0000245//spliceosomal complex assembly;GO:0000381//regulation of alternative mRNA splicing, via spliceosome;GO:0000381//regulation of alternative mRNA splicing, via spliceosome;GO:0000381//regulation of alternative mRNA splicing, via spliceosome;GO:0000398//mRNA splicing, via spliceosome;GO:0006396//RNA processing;GO:0006397//mRNA processing;GO:0006915//apoptotic process;GO:0008285//negative r…	GO:0005634//nucleus;GO:0005634//nucleus;GO:0005634//nucleus;GO:0005654//nucleoplasm;GO:0005654//nucleoplasm;GO:0005681//spliceosomal complex;GO:0005681//spliceosomal complex;GO:0005681//spliceosomal complex;GO:0005681//spliceosomal complex;GO:0005681//spliceosomal complex;GO:0005634//nucleus;GO:0005634//nucleus;GO:0005634//nucleus;GO:0005654//nucleoplasm;GO:0005654//nucleoplasm;GO:0005681//splice…	GO:0003676//nucleic acid binding;GO:0003676//nucleic acid binding;GO:0003677//DNA binding;GO:0003723//RNA binding;GO:0003723//RNA binding;GO:0003723//RNA binding;GO:0003723//RNA binding;GO:0003729//mRNA binding;GO:0005515//protein binding;GO:0005515//protein binding;GO:0046872//metal ion binding;GO:0003676//nucleic acid binding;GO:0003676//nucleic acid binding;GO:0003677//DNA binding;GO:0003723//…	-
ENSG00000003987	9	0.0742465	6	0.0542003	21	0.172696	10	0.0926187	14	0.132093	19	0.179201	8	17296794	17413528	-	6928	MTMR7	GO:0004438;GO:0004438;GO:0004438;GO:0004438;GO:0004725;GO:0005515;GO:0005737;GO:0005829;GO:0005829;GO:0006470;GO:0006629;GO:0006661;GO:0006661;GO:0012505;GO:0016020;GO:0016020;GO:0016311;GO:0016311;GO:0016312;GO:0016787;GO:0016791;GO:0016791;GO:0046855;GO:0046856;GO:0046856;GO:0046856;GO:0046856;GO:0052629;GO:0052866;GO:0052866;GO:0106018;GO:0004438;GO:0004438;GO:0004438;GO:0004438;GO:0004725;GO:…	K18083	-	S;T;U	KOG1089;35P3G;38D7K;3BAE3;3CT67;3JA07;48665;491XN;4M990;4N0ME	myotubularin related protein 7 [Source:HGNC Symbol;Acc:HGNC:7454]	9108	Q9Y216;B7Z9Q7;B7ZAG8	GO:0006470//protein dephosphorylation;GO:0006629//lipid metabolic process;GO:0006661//phosphatidylinositol biosynthetic process;GO:0006661//phosphatidylinositol biosynthetic process;GO:0016311//dephosphorylation;GO:0016311//dephosphorylation;GO:0046855//inositol phosphate dephosphorylation;GO:0046856//phosphatidylinositol dephosphorylation;GO:0046856//phosphatidylinositol dephosphorylation;GO:004…	GO:0005737//cytoplasm;GO:0005829//cytosol;GO:0005829//cytosol;GO:0012505//endomembrane system;GO:0016020//membrane;GO:0016020//membrane;GO:0005737//cytoplasm;GO:0005829//cytosol;GO:0012505//endomembrane system;GO:0016020//membrane;GO:0005737//cytoplasm;	GO:0004438//phosphatidylinositol-3-phosphatase activity;GO:0004438//phosphatidylinositol-3-phosphatase activity;GO:0004438//phosphatidylinositol-3-phosphatase activity;GO:0004438//phosphatidylinositol-3-phosphatase activity;GO:0004725//protein tyrosine phosphatase activity;GO:0005515//protein binding;GO:0016312//inositol bisphosphate phosphatase activity;GO:0016787//hydrolase activity;GO:0016791/…	ko04070(Phosphatidylinositol signaling system);ko00562(Inositol phosphate metabolism)
ENSG00000003989	365	2.63896	345	2.73134	411	2.96218	288	2.33774	294	2.43112	380	3.14107	8	17497088	17570573	+	7905	SLC7A2	GO:0000064;GO:0005886;GO:0005886;GO:0005886;GO:0005886;GO:0005887;GO:0006865;GO:0006865;GO:0006865;GO:0006865;GO:0006865;GO:0015171;GO:0015171;GO:0015171;GO:0015174;GO:0015179;GO:0015189;GO:0015807;GO:0016020;GO:0016020;GO:0016020;GO:0016021;GO:0016021;GO:0016021;GO:0022857;GO:0022857;GO:0030054;GO:0055085;GO:0055085;GO:0061459;GO:0061459;GO:0089718;GO:0097638;GO:0097638;GO:0150104;GO:1902475;GO:…	K13864	-	P;E	KOG1286;3598B;38BM3;3BA2V;3CVWA;3J9BD;485T5;493SU;4M7SS;4MTCE	solute carrier family 7 member 2 [Source:HGNC Symbol;Acc:HGNC:11060]	6542	P52569	GO:0006865//amino acid transport;GO:0006865//amino acid transport;GO:0006865//amino acid transport;GO:0006865//amino acid transport;GO:0006865//amino acid transport;GO:0015807//L-amino acid transport;GO:0055085//transmembrane transport;GO:0055085//transmembrane transport;GO:0089718//amino acid import across plasma membrane;GO:0097638//L-arginine import across plasma membrane;GO:0097638//L-arginin…	GO:0005886//plasma membrane;GO:0005886//plasma membrane;GO:0005886//plasma membrane;GO:0005886//plasma membrane;GO:0005887//integral component of plasma membrane;GO:0016020//membrane;GO:0016020//membrane;GO:0016020//membrane;GO:0016021//integral component of membrane;GO:0016021//integral component of membrane;GO:0016021//integral component of membrane;GO:0030054//cell junction;GO:0005886//plasma …	GO:0000064//L-ornithine transmembrane transporter activity;GO:0015171//amino acid transmembrane transporter activity;GO:0015171//amino acid transmembrane transporter activity;GO:0015171//amino acid transmembrane transporter activity;GO:0015174//basic amino acid transmembrane transporter activity;GO:0015179//L-amino acid transmembrane transporter activity;GO:0015189//L-lysine transmembrane transpo…	-
ENSG00000004059	1691	52.9569	1686	57.8166	1699	53.0398	1598	56.185	1612	57.7381	1370	49.0516	7	127588386	127591700	+	1825	ARF5	GO:0000166;GO:0003924;GO:0003924;GO:0003924;GO:0005515;GO:0005515;GO:0005525;GO:0005525;GO:0005525;GO:0005525;GO:0005737;GO:0005737;GO:0005794;GO:0005886;GO:0005886;GO:0006886;GO:0006890;GO:0015031;GO:0016020;GO:0016192;GO:0016192;GO:0048471;GO:0070062;GO:0000166;GO:0003924;GO:0003924;GO:0005525;GO:0005525;GO:0005525;	K07940	-	T;D;L;B;U	KOG0070;35GUW;38BDM;3BC0T;3CRK7;3J6UJ;482HX;48W0X;4MM2W;4MWTR	ADP ribosylation factor 5 [Source:HGNC Symbol;Acc:HGNC:658]	381	P84085;A4D0Z3	GO:0006886//intracellular protein transport;GO:0006890//retrograde vesicle-mediated transport, Golgi to endoplasmic reticulum;GO:0015031//protein transport;GO:0016192//vesicle-mediated transport;GO:0016192//vesicle-mediated transport;	GO:0005737//cytoplasm;GO:0005737//cytoplasm;GO:0005794//Golgi apparatus;GO:0005886//plasma membrane;GO:0005886//plasma membrane;GO:0016020//membrane;GO:0048471//perinuclear region of cytoplasm;GO:0070062//extracellular exosome;	GO:0000166//nucleotide binding;GO:0003924//GTPase activity;GO:0003924//GTPase activity;GO:0003924//GTPase activity;GO:0005515//protein binding;GO:0005515//protein binding;GO:0005525//GTP binding;GO:0005525//GTP binding;GO:0005525//GTP binding;GO:0005525//GTP binding;GO:0000166//nucleotide binding;GO:0003924//GTPase activity;GO:0003924//GTPase activity;GO:0005525//GTP binding;GO:0005525//GTP bindi…	ko04144(Endocytosis)
ENSG00000004139	22	0.113226	28	0.157797	12	0.061565	19	0.109785	18	0.105953	20	0.117681	17	28364356	28404049	+	11105	SARM1	GO:0002376;GO:0003953;GO:0003953;GO:0003953;GO:0003953;GO:0003953;GO:0005515;GO:0005515;GO:0005737;GO:0005737;GO:0005739;GO:0005739;GO:0005739;GO:0005829;GO:0005874;GO:0005874;GO:0007165;GO:0007165;GO:0007399;GO:0009749;GO:0015630;GO:0016787;GO:0019677;GO:0019677;GO:0030054;GO:0030154;GO:0030424;GO:0030425;GO:0030425;GO:0030425;GO:0031315;GO:0034128;GO:0034128;GO:0035591;GO:0035591;GO:0042802;GO:…	-	-	S;W	KOG3678;35H7N;38FZM;3BBRG;3D1T5;3J8UG;480B1;48X7E;4M99D;4N0C3	sterile alpha and TIR motif containing 1 [Source:HGNC Symbol;Acc:HGNC:17074]	23098	Q6SZW1;Q05B42;Q0D2N8	GO:0002376//immune system process;GO:0007165//signal transduction;GO:0007165//signal transduction;GO:0007399//nervous system development;GO:0009749//response to glucose;GO:0019677//NAD catabolic process;GO:0019677//NAD catabolic process;GO:0030154//cell differentiation;GO:0034128//negative regulation of MyD88-independent toll-like receptor signaling pathway;GO:0034128//negative regulation of MyD8…	GO:0005737//cytoplasm;GO:0005737//cytoplasm;GO:0005739//mitochondrion;GO:0005739//mitochondrion;GO:0005739//mitochondrion;GO:0005829//cytosol;GO:0005874//microtubule;GO:0005874//microtubule;GO:0015630//microtubule cytoskeleton;GO:0030054//cell junction;GO:0030424//axon;GO:0030425//dendrite;GO:0030425//dendrite;GO:0030425//dendrite;GO:0031315//extrinsic component of mitochondrial outer membrane;GO…	GO:0003953//NAD+ nucleosidase activity;GO:0003953//NAD+ nucleosidase activity;GO:0003953//NAD+ nucleosidase activity;GO:0003953//NAD+ nucleosidase activity;GO:0003953//NAD+ nucleosidase activity;GO:0005515//protein binding;GO:0005515//protein binding;GO:0016787//hydrolase activity;GO:0035591//signaling adaptor activity;GO:0035591//signaling adaptor activity;GO:0042802//identical protein binding;G…	-
ENSG00000004142	2716	58.138	2501	58.622	2541	54.2207	2384	57.293	2356	57.6798	2147	52.5432	17	28346633	28357527	-	2670	POLDIP2	GO:0003677;GO:0003677;GO:0005515;GO:0005515;GO:0005634;GO:0005634;GO:0005634;GO:0005737;GO:0005739;GO:0005739;GO:0005739;GO:0005759;GO:0005886;GO:0005911;GO:0006281;GO:0006974;GO:0016242;GO:0030496;GO:0042645;GO:0042645;GO:0045931;GO:0051894;GO:0070584;GO:0070987;GO:0070987;GO:0072686;GO:0090307;GO:1903490;GO:1904531;GO:1990874;GO:2001108;GO:0003677;GO:0003677;	K17809	-	K;P	KOG4408;35H8U;38DQ6;3BDHN;3CT8G;3J4ZZ;482TJ;48XZW;4MA9A;4N34R	DNA polymerase delta interacting protein 2 [Source:HGNC Symbol;Acc:HGNC:23781]	26073	Q9Y2S7	GO:0006281//DNA repair;GO:0006974//cellular response to DNA damage stimulus;GO:0016242//negative regulation of macroautophagy;GO:0045931//positive regulation of mitotic cell cycle;GO:0051894//positive regulation of focal adhesion assembly;GO:0070584//mitochondrion morphogenesis;GO:0070987//error-free translesion synthesis;GO:0070987//error-free translesion synthesis;GO:0090307//mitotic spindle as…	GO:0005634//nucleus;GO:0005634//nucleus;GO:0005634//nucleus;GO:0005737//cytoplasm;GO:0005739//mitochondrion;GO:0005739//mitochondrion;GO:0005739//mitochondrion;GO:0005759//mitochondrial matrix;GO:0005886//plasma membrane;GO:0005911//cell-cell junction;GO:0030496//midbody;GO:0042645//mitochondrial nucleoid;GO:0042645//mitochondrial nucleoid;GO:0072686//mitotic spindle;	GO:0003677//DNA binding;GO:0003677//DNA binding;GO:0005515//protein binding;GO:0005515//protein binding;GO:0003677//DNA binding;GO:0003677//DNA binding;	-
ENSG00000004399	30213	180.682	31945	209.189	28674	170.938	24910	167.247	25721	175.925	23832	162.943	3	129555214	129606676	-	9557	PLXND1	GO:0007165;GO:0007165;GO:0017154;GO:0017154;GO:0071526;GO:0071526;GO:0001525;GO:0001525;GO:0001569;GO:0001822;GO:0002116;GO:0003151;GO:0003279;GO:0005515;GO:0005515;GO:0005515;GO:0005886;GO:0005886;GO:0005887;GO:0005887;GO:0005887;GO:0007162;GO:0007165;GO:0007165;GO:0007416;GO:0007416;GO:0008360;GO:0016020;GO:0016021;GO:0017154;GO:0017154;GO:0017154;GO:0017154;GO:0017154;GO:0019904;GO:0030027;GO:…	K06822	-	Q;T;B	KOG3610;35DM0;38I8H;3BGMF;3D3BM;3J21P;48355;48VFY;4MF7E;4N1JN	plexin D1 [Source:HGNC Symbol;Acc:HGNC:9107]	23129	Q9Y4D7	GO:0007165//signal transduction;GO:0007165//signal transduction;GO:0071526//semaphorin-plexin signaling pathway;GO:0071526//semaphorin-plexin signaling pathway;GO:0001525//angiogenesis;GO:0001525//angiogenesis;GO:0001569//branching involved in blood vessel morphogenesis;GO:0001822//kidney development;GO:0003151//outflow tract morphogenesis;GO:0003279//cardiac septum development;GO:0007162//negati…	GO:0002116//semaphorin receptor complex;GO:0005886//plasma membrane;GO:0005886//plasma membrane;GO:0005887//integral component of plasma membrane;GO:0005887//integral component of plasma membrane;GO:0005887//integral component of plasma membrane;GO:0016020//membrane;GO:0016021//integral component of membrane;GO:0030027//lamellipodium;GO:0030424//axon;GO:0031258//lamellipodium membrane;GO:0042995/…	GO:0017154//semaphorin receptor activity;GO:0017154//semaphorin receptor activity;GO:0005515//protein binding;GO:0005515//protein binding;GO:0005515//protein binding;GO:0017154//semaphorin receptor activity;GO:0017154//semaphorin receptor activity;GO:0017154//semaphorin receptor activity;GO:0017154//semaphorin receptor activity;GO:0017154//semaphorin receptor activity;GO:0019904//protein domain s…	-
ENSG00000004455	3510	11.1654	2981	10.3835	3498	11.0921	3293	11.7604	2921	10.6271	3150	11.4559	1	33007986	33080996	-	17967	AK2	GO:0000166;GO:0004017;GO:0004017;GO:0004017;GO:0004017;GO:0004017;GO:0004017;GO:0004017;GO:0005515;GO:0005524;GO:0005524;GO:0005524;GO:0005737;GO:0005739;GO:0005739;GO:0005758;GO:0005758;GO:0006139;GO:0006139;GO:0006172;GO:0006172;GO:0006172;GO:0009117;GO:0009123;GO:0015949;GO:0016301;GO:0016310;GO:0016740;GO:0016776;GO:0016776;GO:0016776;GO:0019205;GO:0019205;GO:0019205;GO:0046033;GO:0046034;GO:…	K00939	EC:2.7.4.3	F	KOG3078;35D5S;38FS5;3B9GS;3CY1W;3J8CA;487E5;492RM;4M8QA;4MSCI	adenylate kinase 2 [Source:HGNC Symbol;Acc:HGNC:362]	204	P54819;A0A140VK93	GO:0006139//nucleobase-containing compound metabolic process;GO:0006139//nucleobase-containing compound metabolic process;GO:0006172//ADP biosynthetic process;GO:0006172//ADP biosynthetic process;GO:0006172//ADP biosynthetic process;GO:0009117//nucleotide metabolic process;GO:0009123//nucleoside monophosphate metabolic process;GO:0015949//nucleobase-containing small molecule interconversion;GO:00…	GO:0005737//cytoplasm;GO:0005739//mitochondrion;GO:0005739//mitochondrion;GO:0005758//mitochondrial intermembrane space;GO:0005758//mitochondrial intermembrane space;GO:0070062//extracellular exosome;GO:0005737//cytoplasm;GO:0005739//mitochondrion;GO:0005739//mitochondrion;GO:0005758//mitochondrial intermembrane space;GO:0005758//mitochondrial intermembrane space;GO:0036126//sperm flagellum;GO:00…	GO:0000166//nucleotide binding;GO:0004017//adenylate kinase activity;GO:0004017//adenylate kinase activity;GO:0004017//adenylate kinase activity;GO:0004017//adenylate kinase activity;GO:0004017//adenylate kinase activity;GO:0004017//adenylate kinase activity;GO:0004017//adenylate kinase activity;GO:0005515//protein binding;GO:0005524//ATP binding;GO:0005524//ATP binding;GO:0005524//ATP binding;GO…	ko00730(Thiamine metabolism);ko00230(Purine metabolism)
ENSG00000004468	127	1.05855	156	1.4238	169	1.40418	177	1.65633	167	1.592	195	1.85822	4	15778275	15853232	+	6857	CD38	GO:0003953;GO:0003953;GO:0003953;GO:0003953;GO:0005886;GO:0005886;GO:0005886;GO:0005886;GO:0007165;GO:0009410;GO:0016020;GO:0016020;GO:0016021;GO:0016740;GO:0016787;GO:0016849;GO:0019674;GO:0030890;GO:0030890;GO:0043066;GO:0045892;GO:0045893;GO:0050135;GO:0050135;GO:0050853;GO:0061809;GO:0070062;GO:0097190;GO:0001666;GO:0003953;GO:0003953;GO:0003953;GO:0003953;GO:0003953;GO:0003953;GO:0005634;GO:…	K01242	-	S;T	2S1HV;35NJJ;39WTC;3BD1N;3CY87;3JCNU;48A8X;493D7;4MGVA;4N3RI	CD38 molecule [Source:HGNC Symbol;Acc:HGNC:1667]	952	P28907;B4E006	GO:0007165//signal transduction;GO:0009410//response to xenobiotic stimulus;GO:0019674//NAD metabolic process;GO:0030890//positive regulation of B cell proliferation;GO:0030890//positive regulation of B cell proliferation;GO:0043066//negative regulation of apoptotic process;GO:0045892//negative regulation of transcription, DNA-templated;GO:0045893//positive regulation of transcription, DNA-templa…	GO:0005886//plasma membrane;GO:0005886//plasma membrane;GO:0005886//plasma membrane;GO:0005886//plasma membrane;GO:0016020//membrane;GO:0016020//membrane;GO:0016021//integral component of membrane;GO:0070062//extracellular exosome;GO:0005634//nucleus;GO:0005886//plasma membrane;GO:0005886//plasma membrane;GO:0005886//plasma membrane;GO:0005886//plasma membrane;GO:0005886//plasma membrane;GO:00099…	GO:0003953//NAD+ nucleosidase activity;GO:0003953//NAD+ nucleosidase activity;GO:0003953//NAD+ nucleosidase activity;GO:0003953//NAD+ nucleosidase activity;GO:0016740//transferase activity;GO:0016787//hydrolase activity;GO:0016849//phosphorus-oxygen lyase activity;GO:0050135//NAD(P)+ nucleosidase activity;GO:0050135//NAD(P)+ nucleosidase activity;GO:0061809//NAD+ nucleotidase, cyclic ADP-ribose g…	ko04972(Pancreatic secretion);ko04970(Salivary secretion);ko04921(Oxytocin signaling pathway);ko04640(Hematopoietic cell lineage);ko04020(Calcium signaling pathway);ko00760(Nicotinate and nicotinamide metabolism)
ENSG00000004478	1490	16.494	1561	18.9216	1582	17.4572	1515	18.8286	1381	17.4844	1342	16.9842	12	2794970	2805423	+	5163	FKBP4	GO:0000413;GO:0000413;GO:0000413;GO:0003723;GO:0003755;GO:0003755;GO:0003755;GO:0003755;GO:0003755;GO:0005515;GO:0005515;GO:0005515;GO:0005524;GO:0005525;GO:0005528;GO:0005528;GO:0005528;GO:0005634;GO:0005634;GO:0005654;GO:0005654;GO:0005737;GO:0005737;GO:0005737;GO:0005739;GO:0005829;GO:0005829;GO:0005829;GO:0005829;GO:0005856;GO:0005874;GO:0006457;GO:0006463;GO:0006825;GO:0007566;GO:0010977;GO:…	K09571	EC:5.2.1.8	O	KOG0543;35DSV;38BCC;3B9T6;3CT9W;3J94E;487DY;4952H;4MBEM;4N5PA	FKBP prolyl isomerase 4 [Source:HGNC Symbol;Acc:HGNC:3720]	2288	Q02790	GO:0000413//protein peptidyl-prolyl isomerization;GO:0000413//protein peptidyl-prolyl isomerization;GO:0000413//protein peptidyl-prolyl isomerization;GO:0006457//protein folding;GO:0006463//steroid hormone receptor complex assembly;GO:0006825//copper ion transport;GO:0007566//embryo implantation;GO:0010977//negative regulation of neuron projection development;GO:0030521//androgen receptor signali…	GO:0005634//nucleus;GO:0005634//nucleus;GO:0005654//nucleoplasm;GO:0005654//nucleoplasm;GO:0005737//cytoplasm;GO:0005737//cytoplasm;GO:0005737//cytoplasm;GO:0005739//mitochondrion;GO:0005829//cytosol;GO:0005829//cytosol;GO:0005829//cytosol;GO:0005829//cytosol;GO:0005856//cytoskeleton;GO:0005874//microtubule;GO:0030424//axon;GO:0032991//protein-containing complex;GO:0042995//cell projection;GO:004…	GO:0003723//RNA binding;GO:0003755//peptidyl-prolyl cis-trans isomerase activity;GO:0003755//peptidyl-prolyl cis-trans isomerase activity;GO:0003755//peptidyl-prolyl cis-trans isomerase activity;GO:0003755//peptidyl-prolyl cis-trans isomerase activity;GO:0003755//peptidyl-prolyl cis-trans isomerase activity;GO:0005515//protein binding;GO:0005515//protein binding;GO:0005515//protein binding;GO:000…	ko04915(Estrogen signaling pathway)
ENSG00000004487	3905	12.1792	3459	11.8131	3763	11.6993	3403	11.9158	3423	12.2102	3338	11.9025	1	23019443	23083689	+	18325	KDM1A	GO:0005515;GO:0016491;GO:0005515;GO:0016491;GO:0005515;GO:0005634;GO:0006355;GO:0016491;GO:0034720;GO:0050660;GO:0005515;GO:0005634;GO:0006355;GO:0016491;GO:0034720;GO:0050660;GO:0005515;GO:0005634;GO:0006355;GO:0016491;GO:0034720;GO:0050660;GO:0005515;GO:0005634;GO:0006355;GO:0016491;GO:0034720;GO:0050660;GO:0005515;GO:0005634;GO:0006355;GO:0016491;GO:0034720;GO:0050660;GO:0005515;GO:0005634;GO:…	K11450	EC:1.14.99.66	H;Q;T;E;B	KOG0029;KOG0685;35DYM;38G9W;3BBPQ;3CVAF;3J25Z;481XH;48YM0;4MI13;4MYSM	lysine demethylase 1A [Source:HGNC Symbol;Acc:HGNC:29079]	23028	O60341	GO:0006355//regulation of transcription, DNA-templated;GO:0034720//histone H3-K4 demethylation;GO:0006355//regulation of transcription, DNA-templated;GO:0034720//histone H3-K4 demethylation;GO:0006355//regulation of transcription, DNA-templated;GO:0034720//histone H3-K4 demethylation;GO:0006355//regulation of transcription, DNA-templated;GO:0034720//histone H3-K4 demethylation;GO:0006355//regulat…	GO:0005634//nucleus;GO:0005634//nucleus;GO:0005634//nucleus;GO:0005634//nucleus;GO:0005634//nucleus;GO:0005634//nucleus;GO:0005634//nucleus;GO:0005634//nucleus;GO:0005654//nucleoplasm;GO:0005634//nucleus;GO:0005634//nucleus;GO:0005634//nucleus;GO:0005634//nucleus;GO:0005634//nucleus;GO:0005634//nucleus;GO:0005634//nucleus;GO:0000781//chromosome, telomeric region;GO:0000785//chromatin;GO:0005634//…	GO:0005515//protein binding;GO:0016491//oxidoreductase activity;GO:0005515//protein binding;GO:0016491//oxidoreductase activity;GO:0005515//protein binding;GO:0016491//oxidoreductase activity;GO:0050660//flavin adenine dinucleotide binding;GO:0005515//protein binding;GO:0016491//oxidoreductase activity;GO:0050660//flavin adenine dinucleotide binding;GO:0005515//protein binding;GO:0016491//oxidore…	ko04714(Thermogenesis)
ENSG00000004534	1201	9.40418	1284	11.0093	1340	10.4595	1147	10.0834	969	8.67802	1186	10.6174	3	49940007	50100045	+	7299	RBM6	GO:0000398;GO:0003676;GO:0003676;GO:0003677;GO:0003723;GO:0003723;GO:0003723;GO:0003723;GO:0003723;GO:0005515;GO:0005634;GO:0005634;GO:0005634;GO:0006396;GO:0003676;GO:0003676;GO:0003723;GO:0003723;GO:0003723;GO:0000398;GO:0003676;GO:0003676;GO:0003677;GO:0003723;GO:0003723;GO:0003723;GO:0003723;GO:0003723;GO:0005515;GO:0005634;GO:0005634;GO:0005634;GO:0006396;GO:0003676;GO:0003723;GO:0003723;GO:…	-	-	A;S	KOG0154;35B3E;39S86;3BDJM;3D44B;3J9PQ;48AZN;4909C;4M9UU;4N1V5	RNA binding motif protein 6 [Source:HGNC Symbol;Acc:HGNC:9903]	10180	P78332;A8K6Q4	GO:0000398//mRNA splicing, via spliceosome;GO:0006396//RNA processing;GO:0000398//mRNA splicing, via spliceosome;GO:0006396//RNA processing;GO:0000398//mRNA splicing, via spliceosome;GO:0006396//RNA processing;GO:0000398//mRNA splicing, via spliceosome;GO:0006396//RNA processing;	GO:0005634//nucleus;GO:0005634//nucleus;GO:0005634//nucleus;GO:0005634//nucleus;GO:0005634//nucleus;GO:0005634//nucleus;GO:0005634//nucleus;GO:0005634//nucleus;GO:0005634//nucleus;GO:0005634//nucleus;GO:0005634//nucleus;GO:0005634//nucleus;GO:0005634//nucleus;	GO:0003676//nucleic acid binding;GO:0003676//nucleic acid binding;GO:0003677//DNA binding;GO:0003723//RNA binding;GO:0003723//RNA binding;GO:0003723//RNA binding;GO:0003723//RNA binding;GO:0003723//RNA binding;GO:0005515//protein binding;GO:0003676//nucleic acid binding;GO:0003676//nucleic acid binding;GO:0003723//RNA binding;GO:0003723//RNA binding;GO:0003723//RNA binding;GO:0003676//nucleic aci…	-
ENSG00000004660	332	2.55279	324	2.72797	340	2.60607	256	2.20995	292	2.5679	234	2.05706	17	3860315	3894891	-	7433	CAMKK1	GO:0000166;GO:0004672;GO:0004672;GO:0005524;GO:0005524;GO:0005524;GO:0006468;GO:0006468;GO:0000166;GO:0004672;GO:0004672;GO:0004674;GO:0004674;GO:0004674;GO:0004683;GO:0004683;GO:0004712;GO:0005515;GO:0005516;GO:0005516;GO:0005524;GO:0005524;GO:0005524;GO:0005634;GO:0005654;GO:0005737;GO:0005737;GO:0005829;GO:0006468;GO:0006468;GO:0016301;GO:0016310;GO:0016740;GO:0035556;GO:0045860;GO:0106310;GO:…	K00908	EC:2.7.11.17	T	KOG0585;35AXG;38C0I;3BB86;3CUWI;3J7VA;485CU;48ZCY;4MKM3;4MUUH	calcium/calmodulin dependent protein kinase kinase 1 [Source:HGNC Symbol;Acc:HGNC:1469]	84254	Q8N5S9	GO:0006468//protein phosphorylation;GO:0006468//protein phosphorylation;GO:0006468//protein phosphorylation;GO:0006468//protein phosphorylation;GO:0016310//phosphorylation;GO:0035556//intracellular signal transduction;GO:0045860//positive regulation of protein kinase activity;GO:0006468//protein phosphorylation;GO:0006468//protein phosphorylation;GO:0016310//phosphorylation;GO:0035556//intracellu…	GO:0005634//nucleus;GO:0005654//nucleoplasm;GO:0005737//cytoplasm;GO:0005737//cytoplasm;GO:0005829//cytosol;GO:0005634//nucleus;GO:0005654//nucleoplasm;GO:0005737//cytoplasm;GO:0005737//cytoplasm;GO:0005829//cytosol;	GO:0000166//nucleotide binding;GO:0004672//protein kinase activity;GO:0004672//protein kinase activity;GO:0005524//ATP binding;GO:0005524//ATP binding;GO:0005524//ATP binding;GO:0000166//nucleotide binding;GO:0004672//protein kinase activity;GO:0004672//protein kinase activity;GO:0004674//protein serine/threonine kinase activity;GO:0004674//protein serine/threonine kinase activity;GO:0004674//pro…	ko05034(Alcoholism)
ENSG00000004700	590	8.92312	582	9.63838	928	13.9908	598	10.1539	641	11.0877	627	10.8414	12	21468910	21501669	-	3779	RECQL	GO:0000166;GO:0000724;GO:0003676;GO:0003676;GO:0003677;GO:0003678;GO:0003678;GO:0004386;GO:0004386;GO:0004386;GO:0005515;GO:0005515;GO:0005524;GO:0005524;GO:0005524;GO:0005634;GO:0005634;GO:0005654;GO:0005694;GO:0005737;GO:0006260;GO:0006260;GO:0006268;GO:0006281;GO:0006281;GO:0006281;GO:0006281;GO:0006310;GO:0006310;GO:0006310;GO:0009378;GO:0016020;GO:0016787;GO:0016887;GO:0032508;GO:0032508;GO:…	K10899	EC:5.6.2.4	L	KOG0353;35JIT;39KMJ;3CNVK;3E51V;3JB2Q;48BWR;490U0;4M8NR;4N51Y	RecQ like helicase [Source:HGNC Symbol;Acc:HGNC:9948]	5965	P46063;A0A024RAV2	GO:0000724//double-strand break repair via homologous recombination;GO:0006260//DNA replication;GO:0006260//DNA replication;GO:0006268//DNA unwinding involved in DNA replication;GO:0006281//DNA repair;GO:0006281//DNA repair;GO:0006281//DNA repair;GO:0006281//DNA repair;GO:0006310//DNA recombination;GO:0006310//DNA recombination;GO:0006310//DNA recombination;GO:0032508//DNA duplex unwinding;GO:003…	GO:0005634//nucleus;GO:0005634//nucleus;GO:0005654//nucleoplasm;GO:0005694//chromosome;GO:0005737//cytoplasm;GO:0016020//membrane;GO:0005634//nucleus;GO:0005634//nucleus;GO:0005654//nucleoplasm;GO:0005694//chromosome;GO:0005737//cytoplasm;GO:0016020//membrane;	GO:0000166//nucleotide binding;GO:0003676//nucleic acid binding;GO:0003676//nucleic acid binding;GO:0003677//DNA binding;GO:0003678//DNA helicase activity;GO:0003678//DNA helicase activity;GO:0004386//helicase activity;GO:0004386//helicase activity;GO:0004386//helicase activity;GO:0005515//protein binding;GO:0005515//protein binding;GO:0005524//ATP binding;GO:0005524//ATP binding;GO:0005524//ATP …	-
ENSG00000004766	183	1.09416	166	1.08681	239	1.42448	178	1.19485	211	1.44288	186	1.27144	7	93232340	93361123	+	9559	VPS50	GO:0000149;GO:0000149;GO:0005515;GO:0005515;GO:0005768;GO:0015031;GO:0016020;GO:0032456;GO:0032456;GO:0032456;GO:0032456;GO:0032456;GO:0032456;GO:0042147;GO:0055037;GO:0055037;GO:0070062;GO:1990745;GO:1990745;GO:1990745;GO:1990745;GO:1990745;GO:0000149;GO:0000149;GO:0005515;GO:0005515;GO:0005768;GO:0015031;GO:0016020;GO:0016020;GO:0032456;GO:0032456;GO:0032456;GO:0032456;GO:0032456;GO:0032456;GO:…	K23288	-	S;L;U	KOG2939;35D8S;38HPU;3BD4W;3CTHB;3JAJY;483AT;493WB;4MBK7;4MWI8	VPS50 subunit of EARP/GARPII complex [Source:HGNC Symbol;Acc:HGNC:25956]	55610	Q96JG6	GO:0015031//protein transport;GO:0032456//endocytic recycling;GO:0032456//endocytic recycling;GO:0032456//endocytic recycling;GO:0032456//endocytic recycling;GO:0032456//endocytic recycling;GO:0032456//endocytic recycling;GO:0042147//retrograde transport, endosome to Golgi;GO:0015031//protein transport;GO:0032456//endocytic recycling;GO:0032456//endocytic recycling;GO:0032456//endocytic recycling…	GO:0005768//endosome;GO:0016020//membrane;GO:0055037//recycling endosome;GO:0055037//recycling endosome;GO:0070062//extracellular exosome;GO:1990745//EARP complex;GO:1990745//EARP complex;GO:1990745//EARP complex;GO:1990745//EARP complex;GO:1990745//EARP complex;GO:0005768//endosome;GO:0016020//membrane;GO:0016020//membrane;GO:0048471//perinuclear region of cytoplasm;GO:0055037//recycling endosom…	GO:0000149//SNARE binding;GO:0000149//SNARE binding;GO:0005515//protein binding;GO:0005515//protein binding;GO:0000149//SNARE binding;GO:0000149//SNARE binding;GO:0005515//protein binding;GO:0005515//protein binding;GO:0000149//SNARE binding;GO:0000149//SNARE binding;GO:0005515//protein binding;GO:0005515//protein binding;	-
ENSG00000004776	11	0.364667	14	0.508216	12	0.396566	10	0.372194	23	0.872069	9	0.341115	19	35754566	35758079	-	1724	HSPB6	GO:0005212;GO:0005212;GO:0005576;GO:0005634;GO:0005730;GO:0005737;GO:0005794;GO:0005829;GO:0006457;GO:0042803;GO:0043066;GO:0045766;GO:0051082;GO:0051082;GO:0051087;GO:0061077;GO:0005212;GO:0005212;GO:0005634;GO:0005730;GO:0005737;GO:0005794;GO:0005829;GO:0005212;GO:0005212;GO:0005634;GO:0005730;GO:0005737;GO:0005794;GO:0005829;	K09545	-	S;O	KOG3591;35I46;39YX8;3BNRB;3CSJB;3J4U3;48AFF;48ZK6;4MJAM;4N5HD	heat shock protein family B (small) member 6 [Source:HGNC Symbol;Acc:HGNC:26511]	126393	O14558;V9HWB6	GO:0006457//protein folding;GO:0043066//negative regulation of apoptotic process;GO:0045766//positive regulation of angiogenesis;GO:0061077//chaperone-mediated protein folding;	GO:0005576//extracellular region;GO:0005634//nucleus;GO:0005730//nucleolus;GO:0005737//cytoplasm;GO:0005794//Golgi apparatus;GO:0005829//cytosol;GO:0005634//nucleus;GO:0005730//nucleolus;GO:0005737//cytoplasm;GO:0005794//Golgi apparatus;GO:0005829//cytosol;GO:0005634//nucleus;GO:0005730//nucleolus;GO:0005737//cytoplasm;GO:0005794//Golgi apparatus;GO:0005829//cytosol;	GO:0005212//structural constituent of eye lens;GO:0005212//structural constituent of eye lens;GO:0042803//protein homodimerization activity;GO:0051082//unfolded protein binding;GO:0051082//unfolded protein binding;GO:0051087//chaperone binding;GO:0005212//structural constituent of eye lens;GO:0005212//structural constituent of eye lens;GO:0005212//structural constituent of eye lens;GO:0005212//st…	-
ENSG00000004777	129	1.40167	117	1.39206	137	1.48391	116	1.41507	121	1.50369	106	1.31679	19	35774532	35788822	+	5260	ARHGAP33	GO:0005096;GO:0005096;GO:0005096;GO:0005096;GO:0005515;GO:0005515;GO:0005737;GO:0005829;GO:0005886;GO:0007165;GO:0007165;GO:0007264;GO:0015031;GO:0015031;GO:0015031;GO:0019901;GO:0032991;GO:0035091;GO:0050790;GO:0005096;GO:0015031;GO:0050790;GO:0005096;GO:0005096;GO:0005096;GO:0005515;GO:0005737;GO:0005886;GO:0007165;GO:0007165;GO:0009636;GO:0015031;GO:0015031;GO:0035091;GO:0035091;GO:0043197;GO:…	K17933	-	S;T	KOG1449;35AMY;38DXK;3B9VF;3CVME;3J4TS;480P5;492VD;4M9YU;4MVD4	Rho GTPase activating protein 33 [Source:HGNC Symbol;Acc:HGNC:23085]	115703	O14559;A1A5D2	GO:0007165//signal transduction;GO:0007165//signal transduction;GO:0007264//small GTPase mediated signal transduction;GO:0015031//protein transport;GO:0015031//protein transport;GO:0015031//protein transport;GO:0050790//regulation of catalytic activity;GO:0015031//protein transport;GO:0050790//regulation of catalytic activity;GO:0007165//signal transduction;GO:0007165//signal transduction;GO:0009…	GO:0005737//cytoplasm;GO:0005829//cytosol;GO:0005886//plasma membrane;GO:0032991//protein-containing complex;GO:0005737//cytoplasm;GO:0005886//plasma membrane;GO:0043197//dendritic spine;GO:0005737//cytoplasm;GO:0005829//cytosol;GO:0005886//plasma membrane;GO:0032991//protein-containing complex;	GO:0005096//GTPase activator activity;GO:0005096//GTPase activator activity;GO:0005096//GTPase activator activity;GO:0005096//GTPase activator activity;GO:0005515//protein binding;GO:0005515//protein binding;GO:0019901//protein kinase binding;GO:0035091//phosphatidylinositol binding;GO:0005096//GTPase activator activity;GO:0005096//GTPase activator activity;GO:0005096//GTPase activator activity;G…	-
ENSG00000004779	1640	60.55	1409	56.9637	1746	64.2606	1662	68.8916	1598	67.4786	1469	62.0078	16	23581014	23596316	-	1548	NDUFAB1	GO:0006629;GO:0006631;GO:0006633;GO:0006633;GO:0006633;GO:0000035;GO:0000036;GO:0000036;GO:0005504;GO:0005509;GO:0005515;GO:0005515;GO:0005654;GO:0005739;GO:0005739;GO:0005739;GO:0005739;GO:0005743;GO:0005743;GO:0005747;GO:0005747;GO:0005747;GO:0005759;GO:0005762;GO:0006120;GO:0006629;GO:0006631;GO:0006633;GO:0006633;GO:0006633;GO:0009060;GO:0009249;GO:0016226;GO:0031966;GO:0032981;GO:0042776;GO:…	K03955	-	Q;C;I	KOG1748;35PN3;3A92K;3BT9U;3D9QP;3JGEU;48E0V;49AYE;4MJ11;4MYIY	NADH:ubiquinone oxidoreductase subunit AB1 [Source:HGNC Symbol;Acc:HGNC:7694]	4706	O14561	GO:0006629//lipid metabolic process;GO:0006631//fatty acid metabolic process;GO:0006633//fatty acid biosynthetic process;GO:0006633//fatty acid biosynthetic process;GO:0006633//fatty acid biosynthetic process;GO:0006120//mitochondrial electron transport, NADH to ubiquinone;GO:0006629//lipid metabolic process;GO:0006631//fatty acid metabolic process;GO:0006633//fatty acid biosynthetic process;GO:0…	GO:0005654//nucleoplasm;GO:0005739//mitochondrion;GO:0005739//mitochondrion;GO:0005739//mitochondrion;GO:0005739//mitochondrion;GO:0005743//mitochondrial inner membrane;GO:0005743//mitochondrial inner membrane;GO:0005747//mitochondrial respiratory chain complex I;GO:0005747//mitochondrial respiratory chain complex I;GO:0005747//mitochondrial respiratory chain complex I;GO:0005759//mitochondrial m…	GO:0000035//acyl binding;GO:0000036//acyl carrier activity;GO:0000036//acyl carrier activity;GO:0005504//fatty acid binding;GO:0005509//calcium ion binding;GO:0005515//protein binding;GO:0005515//protein binding;GO:0000035//acyl binding;GO:0000036//acyl carrier activity;GO:0000036//acyl carrier activity;GO:0005504//fatty acid binding;GO:0005509//calcium ion binding;GO:0005515//protein binding;GO:…	ko05415(Diabetic cardiomyopathy);ko05208(Chemical carcinogenesis - reactive oxygen species);ko05022(Pathways of neurodegeneration - multiple diseases);ko05020(Prion disease);ko05016(Huntington disease);ko05014(Amyotrophic lateral sclerosis);ko05012(Parkinson disease);ko05010(Alzheimer disease);ko04932(Non-alcoholic fatty liver disease);ko04723(Retrograde endocannabinoid signaling);ko04714(Thermog…
ENSG00000004799	107	1.34582	100	1.37727	137	1.71773	94	1.32738	96	1.381	129	1.85501	7	95583499	95596516	-	4544	PDK4	GO:0000166;GO:0004672;GO:0004672;GO:0004672;GO:0004672;GO:0004740;GO:0004740;GO:0004740;GO:0004740;GO:0004740;GO:0005515;GO:0005524;GO:0005739;GO:0005739;GO:0005739;GO:0005759;GO:0005759;GO:0005975;GO:0006006;GO:0006468;GO:0006885;GO:0006885;GO:0008286;GO:0008286;GO:0009267;GO:0010510;GO:0010510;GO:0010510;GO:0010565;GO:0010565;GO:0010906;GO:0010906;GO:0010906;GO:0016301;GO:0016310;GO:0016740;GO:…	K00898	EC:2.7.11.2	T	KOG0787;35CGH;38BK5;3BCJ1;3CVKG;3J2WM;47YTK;48ZCT;4MD13;4N27F	pyruvate dehydrogenase kinase 4 [Source:HGNC Symbol;Acc:HGNC:8812]	5166	Q16654;A4D1H4	GO:0005975//carbohydrate metabolic process;GO:0006006//glucose metabolic process;GO:0006468//protein phosphorylation;GO:0006885//regulation of pH;GO:0006885//regulation of pH;GO:0008286//insulin receptor signaling pathway;GO:0008286//insulin receptor signaling pathway;GO:0009267//cellular response to starvation;GO:0010510//regulation of acetyl-CoA biosynthetic process from pyruvate;GO:0010510//re…	GO:0005739//mitochondrion;GO:0005739//mitochondrion;GO:0005739//mitochondrion;GO:0005759//mitochondrial matrix;GO:0005759//mitochondrial matrix;	GO:0000166//nucleotide binding;GO:0004672//protein kinase activity;GO:0004672//protein kinase activity;GO:0004672//protein kinase activity;GO:0004672//protein kinase activity;GO:0004740//pyruvate dehydrogenase (acetyl-transferring) kinase activity;GO:0004740//pyruvate dehydrogenase (acetyl-transferring) kinase activity;GO:0004740//pyruvate dehydrogenase (acetyl-transferring) kinase activity;GO:00…	ko05415(Diabetic cardiomyopathy)
ENSG00000004809	0	0	0	0	0	0	1	0.0164234	0	0	0	0	6	110424687	110476641	-	3907	SLC22A16	GO:0016020;GO:0016021;GO:0016021;GO:0016021;GO:0022857;GO:0022857;GO:0055085;GO:0055085;GO:0005275;GO:0005829;GO:0005886;GO:0005886;GO:0005886;GO:0005886;GO:0006811;GO:0007283;GO:0007338;GO:0015101;GO:0015101;GO:0015226;GO:0015226;GO:0015226;GO:0015695;GO:0015695;GO:0015695;GO:0015837;GO:0015879;GO:0015879;GO:0016020;GO:0016021;GO:0016021;GO:0016021;GO:0022857;GO:0022857;GO:0030154;GO:0030317;GO:…	K08212	-	S;M;P;G;E	KOG0255;35I2J;3932K;3BM76;3CR75;3J8X5;488AJ;48ZM9;4MF2C;4MXTU	solute carrier family 22 member 16 [Source:HGNC Symbol;Acc:HGNC:20302]	85413	Q86VW1;A0A0K0K1K9	GO:0055085//transmembrane transport;GO:0055085//transmembrane transport;GO:0006811//ion transport;GO:0007283//spermatogenesis;GO:0007338//single fertilization;GO:0015695//organic cation transport;GO:0015695//organic cation transport;GO:0015695//organic cation transport;GO:0015837//amine transport;GO:0015879//carnitine transport;GO:0015879//carnitine transport;GO:0030154//cell differentiation;GO:0…	GO:0016020//membrane;GO:0016021//integral component of membrane;GO:0016021//integral component of membrane;GO:0016021//integral component of membrane;GO:0005829//cytosol;GO:0005886//plasma membrane;GO:0005886//plasma membrane;GO:0005886//plasma membrane;GO:0005886//plasma membrane;GO:0016020//membrane;GO:0016021//integral component of membrane;GO:0016021//integral component of membrane;GO:0016021…	GO:0022857//transmembrane transporter activity;GO:0022857//transmembrane transporter activity;GO:0005275//amine transmembrane transporter activity;GO:0015101//organic cation transmembrane transporter activity;GO:0015101//organic cation transmembrane transporter activity;GO:0015226//carnitine transmembrane transporter activity;GO:0015226//carnitine transmembrane transporter activity;GO:0015226//ca…	-
ENSG00000004838	6	0.118698	0	0	1	0.0197208	2	0.0444211	3	0.0678787	9	0.203559	3	50341110	50345732	-	2889	ZMYND10	GO:0003341;GO:0005515;GO:0005515;GO:0005737;GO:0005737;GO:0005737;GO:0005737;GO:0005815;GO:0005856;GO:0005886;GO:0006457;GO:0016020;GO:0016324;GO:0016324;GO:0034451;GO:0034451;GO:0034451;GO:0036158;GO:0036158;GO:0036158;GO:0036159;GO:0036159;GO:0036159;GO:0044183;GO:0044458;GO:0044458;GO:0044458;GO:0046872;GO:0060090;GO:0061512;GO:0120293;GO:1905505;GO:1905505;GO:0005515;GO:0005515;GO:0005737;GO:…	K24030	-	S	2QS3F;35CA1;39DB7;3BCQK;3D38Y;3JC7D;4838Y;4925A;4MA5X;4MY83	zinc finger MYND-type containing 10 [Source:HGNC Symbol;Acc:HGNC:19412]	51364	O75800	GO:0003341//cilium movement;GO:0006457//protein folding;GO:0036158//outer dynein arm assembly;GO:0036158//outer dynein arm assembly;GO:0036158//outer dynein arm assembly;GO:0036159//inner dynein arm assembly;GO:0036159//inner dynein arm assembly;GO:0036159//inner dynein arm assembly;GO:0044458//motile cilium assembly;GO:0044458//motile cilium assembly;GO:0044458//motile cilium assembly;GO:0061512…	GO:0005737//cytoplasm;GO:0005737//cytoplasm;GO:0005737//cytoplasm;GO:0005737//cytoplasm;GO:0005815//microtubule organizing center;GO:0005856//cytoskeleton;GO:0005886//plasma membrane;GO:0016020//membrane;GO:0016324//apical plasma membrane;GO:0016324//apical plasma membrane;GO:0034451//centriolar satellite;GO:0034451//centriolar satellite;GO:0034451//centriolar satellite;GO:0120293//dynein axonema…	GO:0005515//protein binding;GO:0005515//protein binding;GO:0044183//protein folding chaperone;GO:0046872//metal ion binding;GO:0060090//molecular adaptor activity;GO:0005515//protein binding;GO:0005515//protein binding;GO:0046872//metal ion binding;	-
ENSG00000004846	0	0	0	0	0	0	0	0	0	0	0	0	7	20615667	20777038	+	8796	ABCB5	GO:0000166;GO:0001654;GO:0001654;GO:0005524;GO:0005524;GO:0005524;GO:0005886;GO:0005886;GO:0005887;GO:0005887;GO:0008559;GO:0015562;GO:0016020;GO:0016021;GO:0016021;GO:0016021;GO:0016021;GO:0030154;GO:0042391;GO:0042626;GO:0042626;GO:0042908;GO:0055085;GO:0055085;GO:0055085;GO:0055085;GO:0055085;GO:0140359;GO:0140359;GO:0000166;GO:0001654;GO:0005524;GO:0005524;GO:0005524;GO:0005886;GO:0005886;GO:…	K05660	-	Q;V	KOG0055;35A7Z;38E88;3B958;3CVKH;3JBH7;483MS;48ZZW;4M684;4MSZV	ATP binding cassette subfamily B member 5 [Source:HGNC Symbol;Acc:HGNC:46]	340273	Q2M3G0	GO:0001654//eye development;GO:0001654//eye development;GO:0030154//cell differentiation;GO:0042391//regulation of membrane potential;GO:0042908//xenobiotic transport;GO:0055085//transmembrane transport;GO:0055085//transmembrane transport;GO:0055085//transmembrane transport;GO:0055085//transmembrane transport;GO:0055085//transmembrane transport;GO:0001654//eye development;GO:0030154//cell differe…	GO:0005886//plasma membrane;GO:0005886//plasma membrane;GO:0005887//integral component of plasma membrane;GO:0005887//integral component of plasma membrane;GO:0016020//membrane;GO:0016021//integral component of membrane;GO:0016021//integral component of membrane;GO:0016021//integral component of membrane;GO:0016021//integral component of membrane;GO:0005886//plasma membrane;GO:0005886//plasma mem…	GO:0000166//nucleotide binding;GO:0005524//ATP binding;GO:0005524//ATP binding;GO:0005524//ATP binding;GO:0008559//ABC-type xenobiotic transporter activity;GO:0015562//efflux transmembrane transporter activity;GO:0042626//ATPase-coupled transmembrane transporter activity;GO:0042626//ATPase-coupled transmembrane transporter activity;GO:0140359//ABC-type transporter activity;GO:0140359//ABC-type tr…	ko02010(ABC transporters)
ENSG00000004848	0	0	0	0	0	0	0	0	0	0	0	0	X	25003694	25016420	-	3114	ARX	GO:0000122;GO:0000785;GO:0000977;GO:0000978;GO:0000981;GO:0000981;GO:0000981;GO:0000981;GO:0000981;GO:0001227;GO:0001764;GO:0003677;GO:0003677;GO:0003677;GO:0003682;GO:0005515;GO:0005634;GO:0005634;GO:0006355;GO:0006355;GO:0006357;GO:0007399;GO:0007411;GO:0007420;GO:0010628;GO:0021759;GO:0021772;GO:0021800;GO:0021831;GO:0021846;GO:0021853;GO:0030154;GO:0030900;GO:0035265;GO:0044241;GO:0046622;GO:…	K09452	-	K	KOG0490;35DES;3A5VE;3BSUU;3D9IE;3JAYV;4892U;48ZV9;4MHTE;4MT6D	aristaless related homeobox [Source:HGNC Symbol;Acc:HGNC:18060]	170302	Q96QS3	GO:0000122//negative regulation of transcription by RNA polymerase II;GO:0001764//neuron migration;GO:0006355//regulation of transcription, DNA-templated;GO:0006355//regulation of transcription, DNA-templated;GO:0006357//regulation of transcription by RNA polymerase II;GO:0007399//nervous system development;GO:0007411//axon guidance;GO:0007420//brain development;GO:0010628//positive regulation of…	GO:0000785//chromatin;GO:0005634//nucleus;GO:0005634//nucleus;	GO:0000977//RNA polymerase II transcription regulatory region sequence-specific DNA binding;GO:0000978//RNA polymerase II cis-regulatory region sequence-specific DNA binding;GO:0000981//DNA-binding transcription factor activity, RNA polymerase II-specific;GO:0000981//DNA-binding transcription factor activity, RNA polymerase II-specific;GO:0000981//DNA-binding transcription factor activity, RNA po…	-
ENSG00000004864	660	10.1674	584	9.85138	699	10.7343	524	9.06283	518	9.12675	546	9.61644	7	96120220	96322147	-	3710	SLC25A13	GO:0000514;GO:0000515;GO:0003333;GO:0003333;GO:0005313;GO:0005313;GO:0005509;GO:0005509;GO:0005509;GO:0005739;GO:0005739;GO:0005739;GO:0005743;GO:0005743;GO:0005743;GO:0005743;GO:0005887;GO:0006094;GO:0006754;GO:0006839;GO:0009066;GO:0015171;GO:0015171;GO:0015172;GO:0015183;GO:0015810;GO:0015810;GO:0015810;GO:0015813;GO:0015813;GO:0016020;GO:0016021;GO:0022857;GO:0042802;GO:0043490;GO:0043490;GO:…	K15105	-	C;U	KOG0751;35N20;38F3Y;3BA3D;3CRWT;3J3UI;482BJ;490E8;4MHRV;4MU2J	solute carrier family 25 member 13 [Source:HGNC Symbol;Acc:HGNC:10983]	10165	Q9UJS0	GO:0003333//amino acid transmembrane transport;GO:0003333//amino acid transmembrane transport;GO:0006094//gluconeogenesis;GO:0006754//ATP biosynthetic process;GO:0006839//mitochondrial transport;GO:0009066//aspartate family amino acid metabolic process;GO:0015810//aspartate transmembrane transport;GO:0015810//aspartate transmembrane transport;GO:0015810//aspartate transmembrane transport;GO:00158…	GO:0005739//mitochondrion;GO:0005739//mitochondrion;GO:0005739//mitochondrion;GO:0005743//mitochondrial inner membrane;GO:0005743//mitochondrial inner membrane;GO:0005743//mitochondrial inner membrane;GO:0005743//mitochondrial inner membrane;GO:0005887//integral component of plasma membrane;GO:0016020//membrane;GO:0016021//integral component of membrane;GO:0005743//mitochondrial inner membrane;GO…	GO:0005313//L-glutamate transmembrane transporter activity;GO:0005313//L-glutamate transmembrane transporter activity;GO:0005509//calcium ion binding;GO:0005509//calcium ion binding;GO:0005509//calcium ion binding;GO:0015171//amino acid transmembrane transporter activity;GO:0015171//amino acid transmembrane transporter activity;GO:0015172//acidic amino acid transmembrane transporter activity;GO:0…	-
ENSG00000004866	303	2.65361	251	2.40705	298	2.6016	275	2.70391	248	2.48407	252	2.52319	7	116953238	117230176	+	6526	ST7	GO:0016020;GO:0016021;GO:0016020;GO:0016021;GO:0030198;GO:0045595;GO:0016020;GO:0016021;GO:0030198;GO:0045595;GO:0016020;GO:0016021;GO:0016020;GO:0016021;GO:0016020;GO:0016021;GO:0016020;GO:0016021;GO:0016020;GO:0016021;GO:0016020;GO:0016021;GO:0016020;GO:0016021;GO:0016020;GO:0016021;GO:0016020;GO:0016021;GO:0016020;GO:0016020;GO:0016021;GO:0030198;GO:0045595;GO:0016020;GO:0016021;GO:0016020;GO:…	-	-	S	KOG3807;35KUN;3909Y;3BDGC;3CZ4R;3J2GK;47YXN;495BQ;4MKGJ;4MS64	suppression of tumorigenicity 7 [Source:HGNC Symbol;Acc:HGNC:11351]	7982	Q9NRC1;X5DRA0	GO:0030198//extracellular matrix organization;GO:0045595//regulation of cell differentiation;GO:0030198//extracellular matrix organization;GO:0045595//regulation of cell differentiation;GO:0030198//extracellular matrix organization;GO:0045595//regulation of cell differentiation;	GO:0016020//membrane;GO:0016021//integral component of membrane;GO:0016020//membrane;GO:0016021//integral component of membrane;GO:0016020//membrane;GO:0016021//integral component of membrane;GO:0016020//membrane;GO:0016021//integral component of membrane;GO:0016020//membrane;GO:0016021//integral component of membrane;GO:0016020//membrane;GO:0016021//integral component of membrane;GO:0016020//mem…	-	-
ENSG00000004897	1917	16.0555	1730	15.8659	2664	22.2416	1664	15.6466	1683	16.1215	2049	19.62	17	47117703	47189422	-	6824	CDC27	GO:0005515;GO:0005515;GO:0005515;GO:0005634;GO:0005634;GO:0005654;GO:0005654;GO:0005680;GO:0005680;GO:0005680;GO:0005737;GO:0005737;GO:0005737;GO:0005813;GO:0005819;GO:0005829;GO:0005856;GO:0007091;GO:0007091;GO:0007346;GO:0016567;GO:0016567;GO:0019903;GO:0031145;GO:0031145;GO:0045842;GO:0051301;GO:0051445;GO:0070979;GO:0072686;GO:0005515;GO:0005515;GO:0005515;GO:0005634;GO:0005634;GO:0005654;GO:…	K03350	-	J;M;D	KOG1126;35F3I;38DG8;3BENB;3CWDT;3J5GW;482HE;491M1;4MKEH;4N9F3	cell division cycle 27 [Source:HGNC Symbol;Acc:HGNC:1728]	996	P30260	GO:0007091//metaphase/anaphase transition of mitotic cell cycle;GO:0007091//metaphase/anaphase transition of mitotic cell cycle;GO:0007346//regulation of mitotic cell cycle;GO:0016567//protein ubiquitination;GO:0016567//protein ubiquitination;GO:0031145//anaphase-promoting complex-dependent catabolic process;GO:0031145//anaphase-promoting complex-dependent catabolic process;GO:0045842//positive r…	GO:0005634//nucleus;GO:0005634//nucleus;GO:0005654//nucleoplasm;GO:0005654//nucleoplasm;GO:0005680//anaphase-promoting complex;GO:0005680//anaphase-promoting complex;GO:0005680//anaphase-promoting complex;GO:0005737//cytoplasm;GO:0005737//cytoplasm;GO:0005737//cytoplasm;GO:0005813//centrosome;GO:0005819//spindle;GO:0005829//cytosol;GO:0005856//cytoskeleton;GO:0072686//mitotic spindle;GO:0005634//…	GO:0005515//protein binding;GO:0005515//protein binding;GO:0005515//protein binding;GO:0019903//protein phosphatase binding;GO:0005515//protein binding;GO:0005515//protein binding;GO:0005515//protein binding;GO:0019903//protein phosphatase binding;GO:0005515//protein binding;GO:0005515//protein binding;GO:0005515//protein binding;	ko05166(Human T-cell leukemia virus 1 infection);ko04914(Progesterone-mediated oocyte maturation);ko04120(Ubiquitin mediated proteolysis);ko04114(Oocyte meiosis);ko04110(Cell cycle)
ENSG00000004939	0	0	0	0	0	0	0	0	0	0	0	0	17	44248390	44268141	-	5125	SLC4A1	GO:0005452;GO:0005452;GO:0006811;GO:0006820;GO:0006820;GO:0008509;GO:0008509;GO:0015698;GO:0016020;GO:0016020;GO:0016020;GO:0016021;GO:0016021;GO:0016021;GO:0098656;GO:0005452;GO:0005452;GO:0005452;GO:0005452;GO:0005515;GO:0005515;GO:0005886;GO:0005886;GO:0005886;GO:0005886;GO:0005887;GO:0005887;GO:0005887;GO:0006811;GO:0006820;GO:0006820;GO:0006820;GO:0006820;GO:0006821;GO:0006821;GO:0006873;GO:…	K06573	-	P;U	KOG1172;35K1V;38BCI;3BJ7A;3CWCN;3J9W9;488EH;4985F;4M7TU;4MVU5	solute carrier family 4 member 1 (Diego blood group) [Source:HGNC Symbol;Acc:HGNC:11027]	6521	P02730	GO:0006811//ion transport;GO:0006820//anion transport;GO:0006820//anion transport;GO:0015698//inorganic anion transport;GO:0098656//anion transmembrane transport;GO:0006811//ion transport;GO:0006820//anion transport;GO:0006820//anion transport;GO:0006820//anion transport;GO:0006820//anion transport;GO:0006821//chloride transport;GO:0006821//chloride transport;GO:0006873//cellular ion homeostasis;…	GO:0016020//membrane;GO:0016020//membrane;GO:0016020//membrane;GO:0016021//integral component of membrane;GO:0016021//integral component of membrane;GO:0016021//integral component of membrane;GO:0005886//plasma membrane;GO:0005886//plasma membrane;GO:0005886//plasma membrane;GO:0005886//plasma membrane;GO:0005887//integral component of plasma membrane;GO:0005887//integral component of plasma memb…	GO:0005452//inorganic anion exchanger activity;GO:0005452//inorganic anion exchanger activity;GO:0008509//anion transmembrane transporter activity;GO:0008509//anion transmembrane transporter activity;GO:0005452//inorganic anion exchanger activity;GO:0005452//inorganic anion exchanger activity;GO:0005452//inorganic anion exchanger activity;GO:0005452//inorganic anion exchanger activity;GO:0005515/…	ko04966(Collecting duct acid secretion)
ENSG00000004948	0	0	0	0	0	0	0	0	0	0	0	0	7	93424486	93574730	-	4222	CALCR	GO:0001503;GO:0001669;GO:0004888;GO:0004888;GO:0004930;GO:0004930;GO:0004930;GO:0004948;GO:0004948;GO:0004948;GO:0005886;GO:0005929;GO:0007166;GO:0007166;GO:0007186;GO:0007186;GO:0007186;GO:0007188;GO:0007189;GO:0007204;GO:0016020;GO:0016020;GO:0016020;GO:0016021;GO:0016021;GO:0016021;GO:0030279;GO:0030316;GO:0043488;GO:0004888;GO:0004888;GO:0004930;GO:0004930;GO:0004930;GO:0004948;GO:0004948;GO:…	K04576	-	-	-	calcitonin receptor [Source:HGNC Symbol;Acc:HGNC:1440]	799	P30988;A0A0C4DG16	GO:0001503//ossification;GO:0007166//cell surface receptor signaling pathway;GO:0007166//cell surface receptor signaling pathway;GO:0007186//G protein-coupled receptor signaling pathway;GO:0007186//G protein-coupled receptor signaling pathway;GO:0007186//G protein-coupled receptor signaling pathway;GO:0007188//adenylate cyclase-modulating G protein-coupled receptor signaling pathway;GO:0007189//a…	GO:0001669//acrosomal vesicle;GO:0005886//plasma membrane;GO:0005929//cilium;GO:0016020//membrane;GO:0016020//membrane;GO:0016020//membrane;GO:0016021//integral component of membrane;GO:0016021//integral component of membrane;GO:0016021//integral component of membrane;GO:0005886//plasma membrane;GO:0016020//membrane;GO:0016020//membrane;GO:0016020//membrane;GO:0016021//integral component of membr…	GO:0004888//transmembrane signaling receptor activity;GO:0004888//transmembrane signaling receptor activity;GO:0004930//G protein-coupled receptor activity;GO:0004930//G protein-coupled receptor activity;GO:0004930//G protein-coupled receptor activity;GO:0004948//calcitonin receptor activity;GO:0004948//calcitonin receptor activity;GO:0004948//calcitonin receptor activity;GO:0004888//transmembran…	ko04380(Osteoclast differentiation);ko04080(Neuroactive ligand-receptor interaction)
ENSG00000004961	788	19.2219	596	15.9196	688	16.7297	532	14.5695	598	16.6836	653	18.2111	X	11111301	11123086	+	2343	HCCS	GO:0004408;GO:0004408;GO:0004408;GO:0004408;GO:0004408;GO:0004408;GO:0005515;GO:0005739;GO:0005739;GO:0005739;GO:0005739;GO:0005739;GO:0005739;GO:0005743;GO:0005743;GO:0009887;GO:0016020;GO:0016829;GO:0018063;GO:0018063;GO:0020037;GO:0046872;GO:0004408;GO:0004408;GO:0004408;GO:0004408;GO:0004408;GO:0004408;GO:0005515;GO:0005739;GO:0005739;GO:0005739;GO:0005739;GO:0005739;GO:0005739;GO:0005743;GO:…	K01764	EC:4.4.1.17	H;O;C	KOG3996;35KTP;39TTZ;3BG5Q;3CX99;3J2GF;485ZB;496BG;4MD2E;4MW14	holocytochrome c synthase [Source:HGNC Symbol;Acc:HGNC:4837]	3052	P53701;A0A024RBY9	GO:0009887//animal organ morphogenesis;GO:0018063//cytochrome c-heme linkage;GO:0018063//cytochrome c-heme linkage;GO:0009887//animal organ morphogenesis;GO:0018063//cytochrome c-heme linkage;GO:0018063//cytochrome c-heme linkage;GO:0009887//animal organ morphogenesis;GO:0018063//cytochrome c-heme linkage;GO:0018063//cytochrome c-heme linkage;	GO:0005739//mitochondrion;GO:0005739//mitochondrion;GO:0005739//mitochondrion;GO:0005739//mitochondrion;GO:0005739//mitochondrion;GO:0005739//mitochondrion;GO:0005743//mitochondrial inner membrane;GO:0005743//mitochondrial inner membrane;GO:0016020//membrane;GO:0005739//mitochondrion;GO:0005739//mitochondrion;GO:0005739//mitochondrion;GO:0005739//mitochondrion;GO:0005739//mitochondrion;GO:0005739…	GO:0004408//holocytochrome-c synthase activity;GO:0004408//holocytochrome-c synthase activity;GO:0004408//holocytochrome-c synthase activity;GO:0004408//holocytochrome-c synthase activity;GO:0004408//holocytochrome-c synthase activity;GO:0004408//holocytochrome-c synthase activity;GO:0005515//protein binding;GO:0016829//lyase activity;GO:0020037//heme binding;GO:0046872//metal ion binding;GO:0004…	ko00860(Porphyrin metabolism)
ENSG00000004975	1295	13.9097	1201	14.1256	1136	12.1634	1024	12.3485	1140	14.0046	1085	13.3239	17	7225342	7234517	-	5321	DVL2	GO:0001843;GO:0001843;GO:0001934;GO:0003007;GO:0003151;GO:0003151;GO:0005109;GO:0005109;GO:0005109;GO:0005109;GO:0005515;GO:0005515;GO:0005515;GO:0005515;GO:0005634;GO:0005634;GO:0005654;GO:0005737;GO:0005737;GO:0005737;GO:0005737;GO:0005829;GO:0005829;GO:0005829;GO:0005829;GO:0005886;GO:0005886;GO:0006355;GO:0007379;GO:0007379;GO:0007507;GO:0007507;GO:0008104;GO:0016020;GO:0016055;GO:0016055;GO:…	K02353	-	S;K	KOG3571;35MPN;38FQ4;3BA9V;3CVC1;3J2GJ;488IY;48XST;4MDZG;4N046	dishevelled segment polarity protein 2 [Source:HGNC Symbol;Acc:HGNC:3086]	1856	O14641	GO:0001843//neural tube closure;GO:0001843//neural tube closure;GO:0001934//positive regulation of protein phosphorylation;GO:0003007//heart morphogenesis;GO:0003151//outflow tract morphogenesis;GO:0003151//outflow tract morphogenesis;GO:0006355//regulation of transcription, DNA-templated;GO:0007379//segment specification;GO:0007379//segment specification;GO:0007507//heart development;GO:0007507/…	GO:0005634//nucleus;GO:0005634//nucleus;GO:0005654//nucleoplasm;GO:0005737//cytoplasm;GO:0005737//cytoplasm;GO:0005737//cytoplasm;GO:0005737//cytoplasm;GO:0005829//cytosol;GO:0005829//cytosol;GO:0005829//cytosol;GO:0005829//cytosol;GO:0005886//plasma membrane;GO:0005886//plasma membrane;GO:0016020//membrane;GO:0016235//aggresome;GO:0016328//lateral plasma membrane;GO:0016604//nuclear body;GO:0030…	GO:0005109//frizzled binding;GO:0005109//frizzled binding;GO:0005109//frizzled binding;GO:0005109//frizzled binding;GO:0005515//protein binding;GO:0005515//protein binding;GO:0005515//protein binding;GO:0005515//protein binding;GO:0019901//protein kinase binding;GO:0019904//protein domain specific binding;GO:0030674//protein-macromolecule adaptor activity;GO:0031267//small GTPase binding;GO:00428…	ko05226(Gastric cancer);ko05225(Hepatocellular carcinoma);ko05224(Breast cancer);ko05217(Basal cell carcinoma);ko05200(Pathways in cancer);ko05165(Human papillomavirus infection);ko05022(Pathways of neurodegeneration - multiple diseases);ko05010(Alzheimer disease);ko04934(Cushing syndrome);ko04916(Melanogenesis);ko04550(Signaling pathways regulating pluripotency of stem cells);ko04390(Hippo signa…
ENSG00000005001	0	0	0	0	4	0.0955928	0	0	0	0	0	0	16	2852730	2858170	-	2384	PRSS22	GO:0004252;GO:0004252;GO:0006508;GO:0006508;GO:0006508;GO:0008233;GO:0008236;GO:0016787;GO:0004252;GO:0004252;GO:0004252;GO:0005576;GO:0005615;GO:0006508;GO:0006508;GO:0006508;GO:0008233;GO:0008236;GO:0010952;GO:0016504;GO:0016787;	K09626	EC:3.4.21.-	O;E	KOG3627;35MA8;38EW9;3BK4B;3CV7V;3J45H;487PA;496YS;4M8HN;4N2P5	serine protease 22 [Source:HGNC Symbol;Acc:HGNC:14368]	64063	Q9GZN4	GO:0006508//proteolysis;GO:0006508//proteolysis;GO:0006508//proteolysis;GO:0006508//proteolysis;GO:0006508//proteolysis;GO:0006508//proteolysis;GO:0010952//positive regulation of peptidase activity;	GO:0005576//extracellular region;GO:0005615//extracellular space;	GO:0004252//serine-type endopeptidase activity;GO:0004252//serine-type endopeptidase activity;GO:0008233//peptidase activity;GO:0008236//serine-type peptidase activity;GO:0016787//hydrolase activity;GO:0004252//serine-type endopeptidase activity;GO:0004252//serine-type endopeptidase activity;GO:0004252//serine-type endopeptidase activity;GO:0008233//peptidase activity;GO:0008236//serine-type pept…	-
ENSG00000005007	3228	21.52	3226	23.5499	3034	20.163	2854	21.3613	2665	20.32	2856	21.7681	19	18831959	18868230	+	8573	UPF1	GO:0000166;GO:0000184;GO:0000184;GO:0000184;GO:0000184;GO:0000294;GO:0000781;GO:0000785;GO:0000932;GO:0000956;GO:0003677;GO:0003677;GO:0003682;GO:0003723;GO:0003723;GO:0003723;GO:0003723;GO:0003724;GO:0003724;GO:0003724;GO:0003724;GO:0003724;GO:0004386;GO:0004386;GO:0004386;GO:0005515;GO:0005515;GO:0005515;GO:0005515;GO:0005515;GO:0005515;GO:0005524;GO:0005524;GO:0005524;GO:0005634;GO:0005654;GO:…	K14326	-	A;L	KOG1802;35CMT;38BMD;3BB1B;3CU8B;3J1V1;4812Y;48XN4;4M84M;4MSGD	UPF1 RNA helicase and ATPase [Source:HGNC Symbol;Acc:HGNC:9962]	5976	Q92900;A0A024R7L8;B3KY55	GO:0000184//nuclear-transcribed mRNA catabolic process, nonsense-mediated decay;GO:0000184//nuclear-transcribed mRNA catabolic process, nonsense-mediated decay;GO:0000184//nuclear-transcribed mRNA catabolic process, nonsense-mediated decay;GO:0000184//nuclear-transcribed mRNA catabolic process, nonsense-mediated decay;GO:0000294//nuclear-transcribed mRNA catabolic process, endonucleolytic cleavag…	GO:0000781//chromosome, telomeric region;GO:0000785//chromatin;GO:0000932//P-body;GO:0005634//nucleus;GO:0005654//nucleoplasm;GO:0005737//cytoplasm;GO:0005737//cytoplasm;GO:0005737//cytoplasm;GO:0005737//cytoplasm;GO:0005829//cytosol;GO:0005829//cytosol;GO:0035145//exon-exon junction complex;GO:0044530//supraspliceosomal complex;GO:0048471//perinuclear region of cytoplasm;GO:0000781//chromosome, …	GO:0000166//nucleotide binding;GO:0003677//DNA binding;GO:0003677//DNA binding;GO:0003682//chromatin binding;GO:0003723//RNA binding;GO:0003723//RNA binding;GO:0003723//RNA binding;GO:0003723//RNA binding;GO:0003724//RNA helicase activity;GO:0003724//RNA helicase activity;GO:0003724//RNA helicase activity;GO:0003724//RNA helicase activity;GO:0003724//RNA helicase activity;GO:0004386//helicase act…	ko03015(mRNA surveillance pathway);ko03013(Nucleocytoplasmic transport)
ENSG00000005020	661	7.04688	569	6.64239	928	9.8622	640	7.66021	821	10.0105	737	8.98292	7	26667068	26995239	-	5361	SKAP2	GO:0005515;GO:0005515;GO:0005654;GO:0005737;GO:0005737;GO:0005737;GO:0005829;GO:0005829;GO:0005886;GO:0005886;GO:0007165;GO:0008285;GO:0042113;GO:0065003;GO:0005654;GO:0005829;	K23471	-	S;T	2QVFD;35CBQ;38C1I;3BM5Q;3CWXB;3JC4S;48248;48W99;4M98B;4MSK7	src kinase associated phosphoprotein 2 [Source:HGNC Symbol;Acc:HGNC:15687]	8935	O75563	GO:0007165//signal transduction;GO:0008285//negative regulation of cell population proliferation;GO:0042113//B cell activation;GO:0065003//protein-containing complex assembly;	GO:0005654//nucleoplasm;GO:0005737//cytoplasm;GO:0005737//cytoplasm;GO:0005737//cytoplasm;GO:0005829//cytosol;GO:0005829//cytosol;GO:0005886//plasma membrane;GO:0005886//plasma membrane;GO:0005654//nucleoplasm;GO:0005829//cytosol;	GO:0005515//protein binding;GO:0005515//protein binding;	ko05135(Yersinia infection)
ENSG00000005022	5554	204.135	4844	194.954	5320	194.918	5141	212.141	5061	212.748	4633	194.683	X	119468422	119471396	+	1555	SLC25A5	GO:0000295;GO:0003723;GO:0005471;GO:0005471;GO:0005471;GO:0005471;GO:0005515;GO:0005515;GO:0005634;GO:0005739;GO:0005739;GO:0005743;GO:0005743;GO:0005743;GO:0005743;GO:0005743;GO:0005757;GO:0005887;GO:0007059;GO:0008284;GO:0015207;GO:0015297;GO:0015853;GO:0016020;GO:0016021;GO:0017077;GO:0030183;GO:0030218;GO:0031625;GO:0042645;GO:0046902;GO:0051503;GO:0055085;GO:0055085;GO:0071817;GO:0140021;GO:…	K05863	-	C;U	KOG0749;35B8V;38B82;3B9K3;3CTAF;3JCY0;482KI;48WR1;4M8XF;4MYUI	solute carrier family 25 member 5 [Source:HGNC Symbol;Acc:HGNC:10991]	292	P05141;Q6NVC0	GO:0007059//chromosome segregation;GO:0008284//positive regulation of cell population proliferation;GO:0015853//adenine transport;GO:0030183//B cell differentiation;GO:0030218//erythrocyte differentiation;GO:0046902//regulation of mitochondrial membrane permeability;GO:0051503//adenine nucleotide transport;GO:0055085//transmembrane transport;GO:0055085//transmembrane transport;GO:0140021//mitocho…	GO:0005634//nucleus;GO:0005739//mitochondrion;GO:0005739//mitochondrion;GO:0005743//mitochondrial inner membrane;GO:0005743//mitochondrial inner membrane;GO:0005743//mitochondrial inner membrane;GO:0005743//mitochondrial inner membrane;GO:0005743//mitochondrial inner membrane;GO:0005757//mitochondrial permeability transition pore complex;GO:0005887//integral component of plasma membrane;GO:001602…	GO:0000295//adenine nucleotide transmembrane transporter activity;GO:0003723//RNA binding;GO:0005471//ATP:ADP antiporter activity;GO:0005471//ATP:ADP antiporter activity;GO:0005471//ATP:ADP antiporter activity;GO:0005471//ATP:ADP antiporter activity;GO:0005515//protein binding;GO:0005515//protein binding;GO:0015207//adenine transmembrane transporter activity;GO:0015297//antiporter activity;GO:001…	ko05415(Diabetic cardiomyopathy);ko05208(Chemical carcinogenesis - reactive oxygen species);ko05166(Human T-cell leukemia virus 1 infection);ko05164(Influenza A);ko05022(Pathways of neurodegeneration - multiple diseases);ko05020(Prion disease);ko05017(Spinocerebellar ataxia);ko05016(Huntington disease);ko05012(Parkinson disease);ko05010(Alzheimer disease);ko04613(Neutrophil extracellular trap for…
ENSG00000005059	1002	16.109	815	14.3475	1035	16.5872	1072	19.3491	945	17.3761	831	15.2742	4	109560209	109688719	+	3555	MCUB	GO:0005654;GO:0005739;GO:0005739;GO:0005739;GO:0005743;GO:0005743;GO:0005743;GO:0006811;GO:0006816;GO:0006851;GO:0006851;GO:0016020;GO:0016021;GO:0019855;GO:0019855;GO:0019855;GO:0031224;GO:0031224;GO:0031305;GO:0031305;GO:0034704;GO:0034704;GO:0036444;GO:0036444;GO:0043231;GO:0051560;GO:0051560;GO:0051560;GO:0051560;GO:0051560;GO:0051560;GO:1990246;GO:1990246;GO:1990246;	K22829	-	S;P	KOG2966;35EU7;38G3W;3BBZK;3CW3P;3J6IU;48AS0;492PF;4MA58;4N86M	mitochondrial calcium uniporter dominant negative subunit beta [Source:HGNC Symbol;Acc:HGNC:26076]	55013	Q9NWR8	GO:0006811//ion transport;GO:0006816//calcium ion transport;GO:0006851//mitochondrial calcium ion transmembrane transport;GO:0006851//mitochondrial calcium ion transmembrane transport;GO:0036444//calcium import into the mitochondrion;GO:0036444//calcium import into the mitochondrion;GO:0051560//mitochondrial calcium ion homeostasis;GO:0051560//mitochondrial calcium ion homeostasis;GO:0051560//mit…	GO:0005654//nucleoplasm;GO:0005739//mitochondrion;GO:0005739//mitochondrion;GO:0005739//mitochondrion;GO:0005743//mitochondrial inner membrane;GO:0005743//mitochondrial inner membrane;GO:0005743//mitochondrial inner membrane;GO:0016020//membrane;GO:0016021//integral component of membrane;GO:0031224//intrinsic component of membrane;GO:0031224//intrinsic component of membrane;GO:0031305//integral c…	GO:0019855//calcium channel inhibitor activity;GO:0019855//calcium channel inhibitor activity;GO:0019855//calcium channel inhibitor activity;	-
ENSG00000005073	213	4.56113	147	3.44688	213	4.54676	163	3.91873	190	4.65334	168	4.11298	7	27181157	27185232	-	2669	HOXA11	GO:0000978;GO:0000981;GO:0000981;GO:0000981;GO:0001501;GO:0001501;GO:0001656;GO:0001658;GO:0001658;GO:0001759;GO:0002062;GO:0002063;GO:0003677;GO:0003677;GO:0003677;GO:0005634;GO:0005634;GO:0005654;GO:0005667;GO:0005667;GO:0006355;GO:0006355;GO:0006357;GO:0007283;GO:0007338;GO:0007501;GO:0007501;GO:0008584;GO:0009653;GO:0009952;GO:0009953;GO:0009953;GO:0009954;GO:0010468;GO:0010720;GO:0030326;GO:…	K21951	-	K	KOG0487;35KID;38E9B;3BH8G;3CR6A;3J6QB;48BGZ;48WWR;4MKE8;4MWSQ	homeobox A11 [Source:HGNC Symbol;Acc:HGNC:5101]	3207	P31270	GO:0001501//skeletal system development;GO:0001501//skeletal system development;GO:0001656//metanephros development;GO:0001658//branching involved in ureteric bud morphogenesis;GO:0001658//branching involved in ureteric bud morphogenesis;GO:0001759//organ induction;GO:0002062//chondrocyte differentiation;GO:0002063//chondrocyte development;GO:0006355//regulation of transcription, DNA-templated;GO…	GO:0005634//nucleus;GO:0005634//nucleus;GO:0005654//nucleoplasm;GO:0005667//transcription regulator complex;GO:0005667//transcription regulator complex;GO:0032991//protein-containing complex;GO:0032991//protein-containing complex;GO:0032993//protein-DNA complex;GO:0032993//protein-DNA complex;GO:0005634//nucleus;GO:0005654//nucleoplasm;	GO:0000978//RNA polymerase II cis-regulatory region sequence-specific DNA binding;GO:0000981//DNA-binding transcription factor activity, RNA polymerase II-specific;GO:0000981//DNA-binding transcription factor activity, RNA polymerase II-specific;GO:0000981//DNA-binding transcription factor activity, RNA polymerase II-specific;GO:0003677//DNA binding;GO:0003677//DNA binding;GO:0003677//DNA binding…	ko05202(Transcriptional misregulation in cancer)
ENSG00000005075	551	33.6088	514	34.3306	471	28.6387	521	35.6783	481	33.5556	493	34.3798	7	102473128	102478922	-	937	POLR2J	GO:0000428;GO:0001055;GO:0001055;GO:0003677;GO:0003677;GO:0003899;GO:0003899;GO:0003899;GO:0003899;GO:0005515;GO:0005515;GO:0005634;GO:0005654;GO:0005665;GO:0005665;GO:0005665;GO:0005665;GO:0006351;GO:0006351;GO:0006366;GO:0006366;GO:0006366;GO:0030275;GO:0046983;GO:0046983;	K03008	-	K	KOG4392;35QBG;3A60P;3BQ9K;3D793;3JGWG;48ER8;49BI6;4MN8C	RNA polymerase II subunit J [Source:HGNC Symbol;Acc:HGNC:9197]	5439	P52435	GO:0006351//transcription, DNA-templated;GO:0006351//transcription, DNA-templated;GO:0006366//transcription by RNA polymerase II;GO:0006366//transcription by RNA polymerase II;GO:0006366//transcription by RNA polymerase II;	GO:0000428//DNA-directed RNA polymerase complex;GO:0005634//nucleus;GO:0005654//nucleoplasm;GO:0005665//RNA polymerase II, core complex;GO:0005665//RNA polymerase II, core complex;GO:0005665//RNA polymerase II, core complex;GO:0005665//RNA polymerase II, core complex;	GO:0001055//RNA polymerase II activity;GO:0001055//RNA polymerase II activity;GO:0003677//DNA binding;GO:0003677//DNA binding;GO:0003899//DNA-directed 5'-3' RNA polymerase activity;GO:0003899//DNA-directed 5'-3' RNA polymerase activity;GO:0003899//DNA-directed 5'-3' RNA polymerase activity;GO:0003899//DNA-directed 5'-3' RNA polymerase activity;GO:0005515//protein binding;GO:0005515//protein bindi…	ko05016(Huntington disease);ko03020(RNA polymerase)
ENSG00000005100	1086	10.7218	1047	11.3188	1129	11.1112	981	10.8736	905	10.2189	899	10.1473	17	5440917	5468982	-	5789	DHX33	GO:0000166;GO:0000182;GO:0000182;GO:0003676;GO:0003676;GO:0003723;GO:0003723;GO:0003724;GO:0003725;GO:0003725;GO:0003729;GO:0004386;GO:0004386;GO:0004386;GO:0005515;GO:0005524;GO:0005524;GO:0005524;GO:0005634;GO:0005654;GO:0005654;GO:0005730;GO:0005730;GO:0005730;GO:0005730;GO:0005737;GO:0006413;GO:0016787;GO:0016887;GO:0032481;GO:0032481;GO:0043023;GO:0043410;GO:0043410;GO:0045943;GO:0045943;GO:…	K17820	EC:3.6.4.13	A;L	KOG0922;35I16;38GIR;3BDEB;3CZKZ;3JDC8;4850C;48VBR;4MHK2;4MU5T	DEAH-box helicase 33 [Source:HGNC Symbol;Acc:HGNC:16718]	56919	Q9H6R0;B4DIS6	GO:0006413//translational initiation;GO:0032481//positive regulation of type I interferon production;GO:0032481//positive regulation of type I interferon production;GO:0043410//positive regulation of MAPK cascade;GO:0043410//positive regulation of MAPK cascade;GO:0045943//positive regulation of transcription by RNA polymerase I;GO:0045943//positive regulation of transcription by RNA polymerase I;…	GO:0005634//nucleus;GO:0005654//nucleoplasm;GO:0005654//nucleoplasm;GO:0005730//nucleolus;GO:0005730//nucleolus;GO:0005730//nucleolus;GO:0005730//nucleolus;GO:0005737//cytoplasm;GO:0061702//inflammasome complex;GO:0072559//NLRP3 inflammasome complex;GO:0005730//nucleolus;GO:0005730//nucleolus;	GO:0000166//nucleotide binding;GO:0000182//rDNA binding;GO:0000182//rDNA binding;GO:0003676//nucleic acid binding;GO:0003676//nucleic acid binding;GO:0003723//RNA binding;GO:0003723//RNA binding;GO:0003724//RNA helicase activity;GO:0003725//double-stranded RNA binding;GO:0003725//double-stranded RNA binding;GO:0003729//mRNA binding;GO:0004386//helicase activity;GO:0004386//helicase activity;GO:00…	ko04621(NOD-like receptor signaling pathway)
ENSG00000005102	0	0	0	0	0	0	0	0	1	0.0244455	0	0	17	43640389	43661922	-	2674	MEOX1	GO:0000785;GO:0000978;GO:0000978;GO:0000981;GO:0000981;GO:0000981;GO:0000981;GO:0001228;GO:0001757;GO:0003677;GO:0003677;GO:0003677;GO:0003682;GO:0003700;GO:0003700;GO:0003700;GO:0003700;GO:0005515;GO:0005634;GO:0005634;GO:0005634;GO:0005737;GO:0005737;GO:0006355;GO:0006355;GO:0006357;GO:0043565;GO:0043565;GO:0045944;GO:0045944;GO:0045944;GO:0060218;GO:0061053;GO:0061053;GO:0061053;GO:0061056;GO:…	K09322	-	K	KOG0489;35F6C;38KPX;3BDMP;3D3MZ;3JEPY;48103;493ZZ;4MFFW;4N1NE	mesenchyme homeobox 1 [Source:HGNC Symbol;Acc:HGNC:7013]	4222	P50221	GO:0001757//somite specification;GO:0006355//regulation of transcription, DNA-templated;GO:0006355//regulation of transcription, DNA-templated;GO:0006357//regulation of transcription by RNA polymerase II;GO:0045944//positive regulation of transcription by RNA polymerase II;GO:0045944//positive regulation of transcription by RNA polymerase II;GO:0045944//positive regulation of transcription by RNA…	GO:0000785//chromatin;GO:0005634//nucleus;GO:0005634//nucleus;GO:0005634//nucleus;GO:0005737//cytoplasm;GO:0005737//cytoplasm;GO:0000785//chromatin;GO:0005634//nucleus;GO:0005634//nucleus;GO:0005737//cytoplasm;GO:0000785//chromatin;GO:0005634//nucleus;GO:0005634//nucleus;GO:0005737//cytoplasm;	GO:0000978//RNA polymerase II cis-regulatory region sequence-specific DNA binding;GO:0000978//RNA polymerase II cis-regulatory region sequence-specific DNA binding;GO:0000981//DNA-binding transcription factor activity, RNA polymerase II-specific;GO:0000981//DNA-binding transcription factor activity, RNA polymerase II-specific;GO:0000981//DNA-binding transcription factor activity, RNA polymerase I…	-
ENSG00000005108	240	1.25669	289	1.65704	347	1.81124	234	1.37562	253	1.51515	274	1.6403	7	11370365	11832198	-	10915	THSD7A	GO:0001525;GO:0005515;GO:0005576;GO:0005886;GO:0005886;GO:0016020;GO:0016021;GO:0030154;GO:0031532;GO:0042995;	-	-	O	KOG3538;35FCZ;38BB1;3BAUA;3CX6M;3JFZQ;481C5;493DC;4MDXN;4MUV2	thrombospondin type 1 domain containing 7A [Source:HGNC Symbol;Acc:HGNC:22207]	221981	Q9UPZ6	GO:0001525//angiogenesis;GO:0030154//cell differentiation;GO:0031532//actin cytoskeleton reorganization;	GO:0005576//extracellular region;GO:0005886//plasma membrane;GO:0005886//plasma membrane;GO:0016020//membrane;GO:0016021//integral component of membrane;GO:0042995//cell projection;	GO:0005515//protein binding;	-
ENSG00000005156	522	2.31254	514	2.49343	510	2.25226	486	2.41724	443	2.24461	421	2.13233	17	34980512	35009743	+	12901	LIG3	GO:0000166;GO:0000724;GO:0003677;GO:0003677;GO:0003909;GO:0003909;GO:0003909;GO:0003909;GO:0003909;GO:0003909;GO:0003910;GO:0003910;GO:0003910;GO:0003910;GO:0003910;GO:0005515;GO:0005515;GO:0005515;GO:0005524;GO:0005524;GO:0005524;GO:0005634;GO:0005634;GO:0005654;GO:0005654;GO:0005737;GO:0005739;GO:0005739;GO:0006260;GO:0006266;GO:0006273;GO:0006281;GO:0006281;GO:0006281;GO:0006287;GO:0006288;GO:…	K10776	EC:6.5.1.1	L	KOG4437;35JH2;398WS;3BH62;3CZ7J;3J4BH;47YVA;493CJ;4M8G9;4MY8G	DNA ligase 3 [Source:HGNC Symbol;Acc:HGNC:6600]	3980	P49916	GO:0000724//double-strand break repair via homologous recombination;GO:0006260//DNA replication;GO:0006266//DNA ligation;GO:0006273//lagging strand elongation;GO:0006281//DNA repair;GO:0006281//DNA repair;GO:0006281//DNA repair;GO:0006287//base-excision repair, gap-filling;GO:0006288//base-excision repair, DNA ligation;GO:0006288//base-excision repair, DNA ligation;GO:0006288//base-excision repai…	GO:0005634//nucleus;GO:0005634//nucleus;GO:0005654//nucleoplasm;GO:0005654//nucleoplasm;GO:0005737//cytoplasm;GO:0005739//mitochondrion;GO:0005739//mitochondrion;GO:0043229//intracellular organelle;GO:0070421//DNA ligase III-XRCC1 complex;GO:0005634//nucleus;GO:0005654//nucleoplasm;GO:0005634//nucleus;GO:0005654//nucleoplasm;GO:0005654//nucleoplasm;GO:0005737//cytoplasm;GO:0005739//mitochondrion;…	GO:0000166//nucleotide binding;GO:0003677//DNA binding;GO:0003677//DNA binding;GO:0003909//DNA ligase activity;GO:0003909//DNA ligase activity;GO:0003909//DNA ligase activity;GO:0003909//DNA ligase activity;GO:0003909//DNA ligase activity;GO:0003909//DNA ligase activity;GO:0003910//DNA ligase (ATP) activity;GO:0003910//DNA ligase (ATP) activity;GO:0003910//DNA ligase (ATP) activity;GO:0003910//DN…	ko03410(Base excision repair)
ENSG00000005175	320	3.41852	290	3.39236	480	5.11162	269	3.2263	327	3.99534	385	4.70222	12	47661249	47706030	-	5350	RPAP3	GO:0005515;GO:0005515;GO:0005515;GO:0005515;GO:0005829;GO:0050821;GO:0097255;GO:0097255;GO:1990062;GO:0005515;GO:0005515;GO:0005515;GO:0005515;GO:0005829;GO:0050821;GO:0097255;GO:0097255;GO:1990062;GO:0005515;GO:0005515;GO:0005515;GO:0005515;GO:0005829;GO:0050821;GO:0097255;GO:0097255;GO:0101031;GO:1990062;	K23002	-	S;O	KOG4648;35FRD;38GIQ;3BEKH;3CVSY;3J833;4812P;48XR5;4MC14;4MVJW	RNA polymerase II associated protein 3 [Source:HGNC Symbol;Acc:HGNC:26151]	79657	Q9H6T3	GO:0050821//protein stabilization;GO:0050821//protein stabilization;GO:0050821//protein stabilization;	GO:0005829//cytosol;GO:0097255//R2TP complex;GO:0097255//R2TP complex;GO:1990062//RPAP3/R2TP/prefoldin-like complex;GO:0005829//cytosol;GO:0097255//R2TP complex;GO:0097255//R2TP complex;GO:1990062//RPAP3/R2TP/prefoldin-like complex;GO:0005829//cytosol;GO:0097255//R2TP complex;GO:0097255//R2TP complex;GO:0101031//chaperone complex;GO:1990062//RPAP3/R2TP/prefoldin-like complex;	GO:0005515//protein binding;GO:0005515//protein binding;GO:0005515//protein binding;GO:0005515//protein binding;GO:0005515//protein binding;GO:0005515//protein binding;GO:0005515//protein binding;GO:0005515//protein binding;GO:0005515//protein binding;GO:0005515//protein binding;GO:0005515//protein binding;GO:0005515//protein binding;	-
ENSG00000005187	2	0.0152206	16	0.133333	9	0.0682769	10	0.085441	9	0.0783362	9	0.0783066	16	20610243	20797581	+	7510	ACSM3	GO:0000166;GO:0004321;GO:0005524;GO:0005739;GO:0005759;GO:0005759;GO:0005759;GO:0006629;GO:0006631;GO:0006633;GO:0006633;GO:0006637;GO:0008217;GO:0008217;GO:0015645;GO:0015645;GO:0016874;GO:0018729;GO:0031956;GO:0031956;GO:0042632;GO:0043759;GO:0046872;GO:0047760;GO:0047760;GO:0050218;GO:0050218;GO:0000166;GO:0004321;GO:0005515;GO:0005524;GO:0005739;GO:0005759;GO:0005759;GO:0006629;GO:0006631;GO:…	K01896	EC:6.2.1.2	H;I	KOG1175;35NDY;38H1A;3BA8B;3CZAD;3J71H;4866V;495G8;4MCI6;4N19U	acyl-CoA synthetase medium chain family member 3 [Source:HGNC Symbol;Acc:HGNC:10522]	6296	Q53FZ2	GO:0006629//lipid metabolic process;GO:0006631//fatty acid metabolic process;GO:0006633//fatty acid biosynthetic process;GO:0006633//fatty acid biosynthetic process;GO:0006637//acyl-CoA metabolic process;GO:0008217//regulation of blood pressure;GO:0008217//regulation of blood pressure;GO:0042632//cholesterol homeostasis;GO:0006629//lipid metabolic process;GO:0006631//fatty acid metabolic process;…	GO:0005739//mitochondrion;GO:0005759//mitochondrial matrix;GO:0005759//mitochondrial matrix;GO:0005759//mitochondrial matrix;GO:0005739//mitochondrion;GO:0005759//mitochondrial matrix;GO:0005759//mitochondrial matrix;	GO:0000166//nucleotide binding;GO:0004321//fatty-acyl-CoA synthase activity;GO:0005524//ATP binding;GO:0015645//fatty acid ligase activity;GO:0015645//fatty acid ligase activity;GO:0016874//ligase activity;GO:0018729//propionate CoA-transferase activity;GO:0031956//medium-chain fatty acid-CoA ligase activity;GO:0031956//medium-chain fatty acid-CoA ligase activity;GO:0043759//methylbutanoate-CoA l…	ko00650(Butanoate metabolism)
ENSG00000005189	94	1.30684	103	1.56801	120	1.66305	103	1.60767	72	1.14484	63	1.00136	16	20806429	20849665	+	4111	REXO5	GO:0003676;GO:0003676;GO:0003723;GO:0003723;GO:0003723;GO:0004518;GO:0004527;GO:0004527;GO:0005634;GO:0005730;GO:0016787;GO:0070062;GO:0090305;GO:0003676;GO:0003676;GO:0003723;GO:0003723;GO:0003723;GO:0004518;GO:0004527;GO:0004527;GO:0005634;GO:0005730;GO:0016787;GO:0070062;GO:0090305;GO:0003676;GO:0003676;GO:0003676;GO:0003676;GO:0003676;GO:0003676;GO:0003723;GO:0003723;GO:0003723;GO:0004518;GO:…	K14570	EC:3.1.-.-	L	KOG2248;35I54;38HUD;3BGUM;3D2T8;3J31M;48AD0;495TD;4MCKQ;4N2A8	RNA exonuclease 5 [Source:HGNC Symbol;Acc:HGNC:24661]	81691	Q96IC2;A0A024R390	GO:0090305//nucleic acid phosphodiester bond hydrolysis;GO:0090305//nucleic acid phosphodiester bond hydrolysis;GO:0090305//nucleic acid phosphodiester bond hydrolysis;	GO:0005634//nucleus;GO:0005730//nucleolus;GO:0070062//extracellular exosome;GO:0005634//nucleus;GO:0005730//nucleolus;GO:0070062//extracellular exosome;GO:0005634//nucleus;GO:0005730//nucleolus;GO:0070062//extracellular exosome;	GO:0003676//nucleic acid binding;GO:0003676//nucleic acid binding;GO:0003723//RNA binding;GO:0003723//RNA binding;GO:0003723//RNA binding;GO:0004518//nuclease activity;GO:0004527//exonuclease activity;GO:0004527//exonuclease activity;GO:0016787//hydrolase activity;GO:0003676//nucleic acid binding;GO:0003676//nucleic acid binding;GO:0003723//RNA binding;GO:0003723//RNA binding;GO:0003723//RNA bind…	ko03008(Ribosome biogenesis in eukaryotes)
ENSG00000005194	2040	34.4643	1651	30.5424	1898	31.9643	1628	30.8787	1641	31.7078	1528	29.5133	16	57428187	57447420	-	3383	CIAPIN1	GO:0005515;GO:0005634;GO:0005654;GO:0005730;GO:0005730;GO:0005737;GO:0005737;GO:0005737;GO:0005737;GO:0005737;GO:0005739;GO:0005739;GO:0005758;GO:0006915;GO:0008168;GO:0008168;GO:0009055;GO:0016226;GO:0016226;GO:0016226;GO:0016226;GO:0022900;GO:0030097;GO:0030097;GO:0043066;GO:0043066;GO:0046872;GO:0051536;GO:0051536;GO:0051536;GO:0051537;GO:0051539;GO:0005515;GO:0005634;GO:0005654;GO:0005730;GO:…	K22746	-	S;E	KOG4020;35B97;38G05;3BJ52;3D1VD;3J740;485HX;48XPF;4M5XC;4N2JX	cytokine induced apoptosis inhibitor 1 [Source:HGNC Symbol;Acc:HGNC:28050]	57019	Q6FI81	GO:0006915//apoptotic process;GO:0016226//iron-sulfur cluster assembly;GO:0016226//iron-sulfur cluster assembly;GO:0016226//iron-sulfur cluster assembly;GO:0016226//iron-sulfur cluster assembly;GO:0022900//electron transport chain;GO:0030097//hemopoiesis;GO:0030097//hemopoiesis;GO:0043066//negative regulation of apoptotic process;GO:0043066//negative regulation of apoptotic process;GO:0006915//ap…	GO:0005634//nucleus;GO:0005654//nucleoplasm;GO:0005730//nucleolus;GO:0005730//nucleolus;GO:0005737//cytoplasm;GO:0005737//cytoplasm;GO:0005737//cytoplasm;GO:0005737//cytoplasm;GO:0005737//cytoplasm;GO:0005739//mitochondrion;GO:0005739//mitochondrion;GO:0005758//mitochondrial intermembrane space;GO:0005634//nucleus;GO:0005654//nucleoplasm;GO:0005730//nucleolus;GO:0005737//cytoplasm;GO:0005737//cyt…	GO:0005515//protein binding;GO:0008168//methyltransferase activity;GO:0008168//methyltransferase activity;GO:0009055//electron transfer activity;GO:0046872//metal ion binding;GO:0051536//iron-sulfur cluster binding;GO:0051536//iron-sulfur cluster binding;GO:0051536//iron-sulfur cluster binding;GO:0051537//2 iron, 2 sulfur cluster binding;GO:0051539//4 iron, 4 sulfur cluster binding;GO:0005515//pr…	-
ENSG00000005206	470	3.62071	565	4.76608	534	4.10079	528	4.56662	484	4.26442	443	3.9017	19	2328615	2355095	+	7419	SPPL2B	GO:0004190;GO:0016021;GO:0031293;GO:0042500;GO:0004190;GO:0016021;GO:0031293;GO:0042500;GO:0004190;GO:0004190;GO:0005654;GO:0005813;GO:0005886;GO:0015629;GO:0016020;GO:0016021;GO:0016021;GO:0016021;GO:0031293;GO:0031293;GO:0042500;GO:0042500;GO:0000139;GO:0004190;GO:0004190;GO:0005515;GO:0005654;GO:0005764;GO:0005765;GO:0005765;GO:0005768;GO:0005794;GO:0005813;GO:0005886;GO:0005886;GO:0005886;GO:…	K09597	EC:3.4.23.-	S;O;U	KOG2442;359T4;38HX5;3BD7B;3CZ0G;3JACE;48121;4925H;4MC42;4N3K3	signal peptide peptidase like 2B [Source:HGNC Symbol;Acc:HGNC:30627]	56928	Q8TCT7	GO:0031293//membrane protein intracellular domain proteolysis;GO:0031293//membrane protein intracellular domain proteolysis;GO:0031293//membrane protein intracellular domain proteolysis;GO:0031293//membrane protein intracellular domain proteolysis;GO:0006508//proteolysis;GO:0006509//membrane protein ectodomain proteolysis;GO:0010803//regulation of tumor necrosis factor-mediated signaling pathway;…	GO:0016021//integral component of membrane;GO:0016021//integral component of membrane;GO:0005654//nucleoplasm;GO:0005813//centrosome;GO:0005886//plasma membrane;GO:0015629//actin cytoskeleton;GO:0016020//membrane;GO:0016021//integral component of membrane;GO:0016021//integral component of membrane;GO:0016021//integral component of membrane;GO:0000139//Golgi membrane;GO:0005654//nucleoplasm;GO:000…	GO:0004190//aspartic-type endopeptidase activity;GO:0042500//aspartic endopeptidase activity, intramembrane cleaving;GO:0004190//aspartic-type endopeptidase activity;GO:0042500//aspartic endopeptidase activity, intramembrane cleaving;GO:0004190//aspartic-type endopeptidase activity;GO:0004190//aspartic-type endopeptidase activity;GO:0042500//aspartic endopeptidase activity, intramembrane cleaving…	-
ENSG00000005238	1044	9.3597	1025	10.0624	888	7.93605	903	9.08896	947	9.71024	884	9.06083	9	35104112	35116341	-	6375	FAM214B	GO:0005515;GO:0005634;GO:0005515;GO:0005634;GO:0005515;GO:0005634;GO:0005515;GO:0005634;GO:0005515;GO:0005634;GO:0005515;GO:0005634;GO:0005515;GO:0005634;	-	-	S;J	KOG2306;35D2C;38C20;3BE85;3CVY4;3JA9N;483T7;48W48;4M9AH;4MX1E	family with sequence similarity 214 member B [Source:HGNC Symbol;Acc:HGNC:25666]	80256	Q7L5A3	-	GO:0005634//nucleus;GO:0005634//nucleus;GO:0005634//nucleus;GO:0005634//nucleus;GO:0005634//nucleus;GO:0005634//nucleus;GO:0005634//nucleus;	GO:0005515//protein binding;GO:0005515//protein binding;GO:0005515//protein binding;GO:0005515//protein binding;GO:0005515//protein binding;GO:0005515//protein binding;GO:0005515//protein binding;	-
ENSG00000005243	79	2.41967	63	2.11294	81	2.47312	58	1.99445	61	2.13687	67	2.34617	17	48026167	48038030	-	1866	COPZ2	GO:0000139;GO:0005737;GO:0005794;GO:0006890;GO:0006890;GO:0015031;GO:0016020;GO:0016192;GO:0030126;GO:0030126;GO:0030663;GO:0031410;GO:0000139;GO:0005737;GO:0005794;GO:0006890;GO:0006890;GO:0006890;GO:0015031;GO:0016020;GO:0016192;GO:0030126;GO:0030126;GO:0030126;GO:0030663;GO:0031410;GO:0000139;GO:0000139;GO:0005737;GO:0005789;GO:0005794;GO:0005801;GO:0005829;GO:0006886;GO:0006886;GO:0006890;GO:…	K20472	-	O;U	KOG3343;35P3M;39TNA;3B9Z9;3D26B;3JCRP;48464;49240;4MBB3;4MUHP	COPI coat complex subunit zeta 2 [Source:HGNC Symbol;Acc:HGNC:19356]	51226	Q9P299	GO:0006890//retrograde vesicle-mediated transport, Golgi to endoplasmic reticulum;GO:0006890//retrograde vesicle-mediated transport, Golgi to endoplasmic reticulum;GO:0015031//protein transport;GO:0016192//vesicle-mediated transport;GO:0006890//retrograde vesicle-mediated transport, Golgi to endoplasmic reticulum;GO:0006890//retrograde vesicle-mediated transport, Golgi to endoplasmic reticulum;GO…	GO:0000139//Golgi membrane;GO:0005737//cytoplasm;GO:0005794//Golgi apparatus;GO:0016020//membrane;GO:0030126//COPI vesicle coat;GO:0030126//COPI vesicle coat;GO:0030663//COPI-coated vesicle membrane;GO:0031410//cytoplasmic vesicle;GO:0000139//Golgi membrane;GO:0005737//cytoplasm;GO:0005794//Golgi apparatus;GO:0016020//membrane;GO:0030126//COPI vesicle coat;GO:0030126//COPI vesicle coat;GO:0030126…	-	-
ENSG00000005249	1653	22.1667	1350	19.8234	2079	27.7915	1383	20.8217	1532	23.4966	1602	24.5609	7	107044705	107161811	+	4262	PRKAR2B	GO:0000166;GO:0001932;GO:0001932;GO:0004862;GO:0004862;GO:0005515;GO:0005515;GO:0005737;GO:0005737;GO:0005737;GO:0005737;GO:0005813;GO:0005829;GO:0005886;GO:0005952;GO:0005952;GO:0005952;GO:0005952;GO:0005952;GO:0006631;GO:0007612;GO:0008603;GO:0008603;GO:0008603;GO:0008603;GO:0008603;GO:0008603;GO:0016020;GO:0016301;GO:0016310;GO:0019901;GO:0019904;GO:0030425;GO:0030552;GO:0030552;GO:0030552;GO:…	K04739	-	T	KOG1113;35HMR;38GS1;3BESA;3CWK8;3J3W5;488CJ;49309;4M8TU;4MSPV	protein kinase cAMP-dependent type II regulatory subunit beta [Source:HGNC Symbol;Acc:HGNC:9392]	5577	P31323;A0A024R712;B3KY43	GO:0001932//regulation of protein phosphorylation;GO:0001932//regulation of protein phosphorylation;GO:0006631//fatty acid metabolic process;GO:0007612//learning;GO:0016310//phosphorylation;GO:0035556//intracellular signal transduction;GO:0045859//regulation of protein kinase activity;GO:0050804//modulation of chemical synaptic transmission;GO:0097332//response to antipsychotic drug;GO:0097338//r…	GO:0005737//cytoplasm;GO:0005737//cytoplasm;GO:0005737//cytoplasm;GO:0005737//cytoplasm;GO:0005813//centrosome;GO:0005829//cytosol;GO:0005886//plasma membrane;GO:0005952//cAMP-dependent protein kinase complex;GO:0005952//cAMP-dependent protein kinase complex;GO:0005952//cAMP-dependent protein kinase complex;GO:0005952//cAMP-dependent protein kinase complex;GO:0005952//cAMP-dependent protein kinas…	GO:0000166//nucleotide binding;GO:0004862//cAMP-dependent protein kinase inhibitor activity;GO:0004862//cAMP-dependent protein kinase inhibitor activity;GO:0005515//protein binding;GO:0005515//protein binding;GO:0008603//cAMP-dependent protein kinase regulator activity;GO:0008603//cAMP-dependent protein kinase regulator activity;GO:0008603//cAMP-dependent protein kinase regulator activity;GO:0008…	ko04910(Insulin signaling pathway)
ENSG00000005302	866	5.06082	765	4.89531	972	5.66238	820	5.37999	755	5.04624	960	6.41399	X	11758159	11775772	+	9780	MSL3	GO:0000123;GO:0003677;GO:0003677;GO:0003677;GO:0005515;GO:0005515;GO:0005634;GO:0005634;GO:0005634;GO:0005634;GO:0005654;GO:0006325;GO:0006325;GO:0006325;GO:0006355;GO:0006355;GO:0006355;GO:0016573;GO:0016575;GO:0035064;GO:0035267;GO:0043967;GO:0043968;GO:0043984;GO:0043984;GO:0043984;GO:0046972;GO:0072487;GO:0072487;GO:0072487;GO:0072487;GO:0072487;GO:0000123;GO:0003677;GO:0003677;GO:0003677;GO:…	K18403	-	K;B	KOG3001;35ARN;39SWR;3BFGI;3D0SP;3JCMP;48AG9;495XZ;4MDMV;4MW9S	MSL complex subunit 3 [Source:HGNC Symbol;Acc:HGNC:7370]	10943	Q8N5Y2	GO:0006325//chromatin organization;GO:0006325//chromatin organization;GO:0006325//chromatin organization;GO:0006355//regulation of transcription, DNA-templated;GO:0006355//regulation of transcription, DNA-templated;GO:0006355//regulation of transcription, DNA-templated;GO:0016573//histone acetylation;GO:0016575//histone deacetylation;GO:0043967//histone H4 acetylation;GO:0043968//histone H2A acet…	GO:0000123//histone acetyltransferase complex;GO:0005634//nucleus;GO:0005634//nucleus;GO:0005634//nucleus;GO:0005634//nucleus;GO:0005654//nucleoplasm;GO:0035267//NuA4 histone acetyltransferase complex;GO:0072487//MSL complex;GO:0072487//MSL complex;GO:0072487//MSL complex;GO:0072487//MSL complex;GO:0072487//MSL complex;GO:0000123//histone acetyltransferase complex;GO:0005634//nucleus;GO:0005634//…	GO:0003677//DNA binding;GO:0003677//DNA binding;GO:0003677//DNA binding;GO:0005515//protein binding;GO:0005515//protein binding;GO:0035064//methylated histone binding;GO:0046972//histone acetyltransferase activity (H4-K16 specific);GO:0003677//DNA binding;GO:0003677//DNA binding;GO:0003677//DNA binding;GO:0005515//protein binding;GO:0005515//protein binding;GO:0035064//methylated histone binding;…	-
ENSG00000005339	2535	9.36001	2448	9.89752	2407	8.85941	2174	9.01204	2284	9.64525	2271	9.58672	16	3725054	3880713	-	15479	CREBBP	GO:0000122;GO:0000123;GO:0000123;GO:0000123;GO:0000785;GO:0001223;GO:0001666;GO:0002039;GO:0002223;GO:0003682;GO:0003684;GO:0003712;GO:0003712;GO:0003713;GO:0003713;GO:0003713;GO:0003713;GO:0003713;GO:0003713;GO:0003713;GO:0003713;GO:0003714;GO:0004402;GO:0004402;GO:0004402;GO:0004402;GO:0004402;GO:0004402;GO:0005515;GO:0005515;GO:0005515;GO:0005515;GO:0005634;GO:0005634;GO:0005634;GO:0005634;GO:…	K04498	EC:2.3.1.48	K;B	KOG1778;35N52;38G23;3BAGN;3CRQD;3JCCX;483FJ;48W13;4MCTU;4MS6V	CREB binding protein [Source:HGNC Symbol;Acc:HGNC:2348]	1387	Q92793	GO:0000122//negative regulation of transcription by RNA polymerase II;GO:0001666//response to hypoxia;GO:0002223//stimulatory C-type lectin receptor signaling pathway;GO:0006355//regulation of transcription, DNA-templated;GO:0006355//regulation of transcription, DNA-templated;GO:0006355//regulation of transcription, DNA-templated;GO:0006355//regulation of transcription, DNA-templated;GO:0006473//…	GO:0000123//histone acetyltransferase complex;GO:0000123//histone acetyltransferase complex;GO:0000123//histone acetyltransferase complex;GO:0000785//chromatin;GO:0005634//nucleus;GO:0005634//nucleus;GO:0005634//nucleus;GO:0005634//nucleus;GO:0005634//nucleus;GO:0005654//nucleoplasm;GO:0005654//nucleoplasm;GO:0005654//nucleoplasm;GO:0005667//transcription regulator complex;GO:0005737//cytoplasm;G…	GO:0001223//transcription coactivator binding;GO:0002039//p53 binding;GO:0003682//chromatin binding;GO:0003684//damaged DNA binding;GO:0003712//transcription coregulator activity;GO:0003712//transcription coregulator activity;GO:0003713//transcription coactivator activity;GO:0003713//transcription coactivator activity;GO:0003713//transcription coactivator activity;GO:0003713//transcription coacti…	ko05215(Prostate cancer);ko05211(Renal cell carcinoma);ko05206(MicroRNAs in cancer);ko05203(Viral carcinogenesis);ko05200(Pathways in cancer);ko05167(Kaposi sarcoma-associated herpesvirus infection);ko05166(Human T-cell leukemia virus 1 infection);ko05165(Human papillomavirus infection);ko05164(Influenza A);ko05161(Hepatitis B);ko05152(Tuberculosis);ko05016(Huntington disease);ko04935(Growth horm…
ENSG00000005379	0	0	1	0.00549506	0	0	0	0	0	0	0	0	17	58301228	58328795	-	11389	TSPOAP1	GO:0005515;GO:0005515;GO:0005515;GO:0005737;GO:0005739;GO:0005739;GO:0005829;GO:0008150;GO:0030156;GO:0030156;GO:0099509;GO:0005515;GO:0005515;GO:0005737;GO:0005739;GO:0005739;GO:0005829;GO:0008150;GO:0030156;GO:0030156;GO:0044305;GO:0098978;GO:0099509;GO:0099626;GO:0005515;GO:0005515;	K19922	-	S;Z;T	KOG3632;35HN2;38CCB;3BEY5;3CSJI;3J7FR;481M5;497H8;4MIDY;4MYJG	TSPO associated protein 1 [Source:HGNC Symbol;Acc:HGNC:16831]	9256	O95153;B7ZVZ7;B2RUT8;A7E2C5	GO:0008150//biological_process;GO:0099509//regulation of presynaptic cytosolic calcium ion concentration;GO:0008150//biological_process;GO:0099509//regulation of presynaptic cytosolic calcium ion concentration;	GO:0005737//cytoplasm;GO:0005739//mitochondrion;GO:0005739//mitochondrion;GO:0005829//cytosol;GO:0005737//cytoplasm;GO:0005739//mitochondrion;GO:0005739//mitochondrion;GO:0005829//cytosol;GO:0044305//calyx of Held;GO:0098978//glutamatergic synapse;	GO:0005515//protein binding;GO:0005515//protein binding;GO:0005515//protein binding;GO:0030156//benzodiazepine receptor binding;GO:0030156//benzodiazepine receptor binding;GO:0005515//protein binding;GO:0005515//protein binding;GO:0030156//benzodiazepine receptor binding;GO:0030156//benzodiazepine receptor binding;GO:0099626//voltage-gated calcium channel activity involved in regulation of presyn…	-
ENSG00000005381	2	0.0258203	0	0	1	0.0128695	5	0.0724715	1	0.0147656	7	0.10332	17	58269855	58280935	-	4427	MPO	GO:0001878;GO:0002149;GO:0002149;GO:0002149;GO:0002679;GO:0003682;GO:0004601;GO:0004601;GO:0004601;GO:0004601;GO:0004601;GO:0004601;GO:0004601;GO:0004601;GO:0004601;GO:0004601;GO:0005515;GO:0005576;GO:0005615;GO:0005615;GO:0005615;GO:0005615;GO:0005634;GO:0005634;GO:0005654;GO:0005764;GO:0005764;GO:0006952;GO:0006952;GO:0006952;GO:0006979;GO:0006979;GO:0006979;GO:0006979;GO:0006979;GO:0007568;GO:…	K10789	EC:1.11.2.2	S;C	KOG2408;3598V;39TE7;3BD2Z;3CRDJ;3JD0F;47Z4Y;48VVQ;4MCQV;4MWBK	myeloperoxidase [Source:HGNC Symbol;Acc:HGNC:7218]	4353	P05164	GO:0001878//response to yeast;GO:0002149//hypochlorous acid biosynthetic process;GO:0002149//hypochlorous acid biosynthetic process;GO:0002149//hypochlorous acid biosynthetic process;GO:0002679//respiratory burst involved in defense response;GO:0006952//defense response;GO:0006952//defense response;GO:0006952//defense response;GO:0006979//response to oxidative stress;GO:0006979//response to oxida…	GO:0005576//extracellular region;GO:0005615//extracellular space;GO:0005615//extracellular space;GO:0005615//extracellular space;GO:0005615//extracellular space;GO:0005634//nucleus;GO:0005634//nucleus;GO:0005654//nucleoplasm;GO:0005764//lysosome;GO:0005764//lysosome;GO:0030141//secretory granule;GO:0035578//azurophil granule lumen;GO:0042582//azurophil granule;GO:0043231//intracellular membrane-b…	GO:0003682//chromatin binding;GO:0004601//peroxidase activity;GO:0004601//peroxidase activity;GO:0004601//peroxidase activity;GO:0004601//peroxidase activity;GO:0004601//peroxidase activity;GO:0004601//peroxidase activity;GO:0004601//peroxidase activity;GO:0004601//peroxidase activity;GO:0004601//peroxidase activity;GO:0004601//peroxidase activity;GO:0005515//protein binding;GO:0008201//heparin b…	ko05221(Acute myeloid leukemia);ko05202(Transcriptional misregulation in cancer);ko04613(Neutrophil extracellular trap formation);ko04145(Phagosome);ko00983(Drug metabolism - other enzymes)
ENSG00000005421	0	0	0	0	0	0	0	0	0	0	0	0	7	95297676	95324532	-	2657	PON1	GO:0004063;GO:0004063;GO:0004063;GO:0004063;GO:0004064;GO:0004064;GO:0004064;GO:0004064;GO:0004064;GO:0004064;GO:0004064;GO:0005509;GO:0005543;GO:0005576;GO:0005576;GO:0005576;GO:0005576;GO:0005615;GO:0005615;GO:0005615;GO:0005615;GO:0006629;GO:0008203;GO:0009636;GO:0009636;GO:0010875;GO:0016787;GO:0019439;GO:0031667;GO:0032411;GO:0034364;GO:0034364;GO:0034366;GO:0042803;GO:0043231;GO:0046395;GO:…	K01045	-	S;E	2S3B5;35F44;38BWC;3BNSB;3E6VC;3JNYQ;48SGT;49P03;4MFKQ;4N4ZP	paraoxonase 1 [Source:HGNC Symbol;Acc:HGNC:9204]	5444	P27169	GO:0006629//lipid metabolic process;GO:0008203//cholesterol metabolic process;GO:0009636//response to toxic substance;GO:0009636//response to toxic substance;GO:0010875//positive regulation of cholesterol efflux;GO:0019439//aromatic compound catabolic process;GO:0031667//response to nutrient levels;GO:0032411//positive regulation of transporter activity;GO:0046395//carboxylic acid catabolic proce…	GO:0005576//extracellular region;GO:0005576//extracellular region;GO:0005576//extracellular region;GO:0005576//extracellular region;GO:0005615//extracellular space;GO:0005615//extracellular space;GO:0005615//extracellular space;GO:0005615//extracellular space;GO:0034364//high-density lipoprotein particle;GO:0034364//high-density lipoprotein particle;GO:0034366//spherical high-density lipoprotein …	GO:0004063//aryldialkylphosphatase activity;GO:0004063//aryldialkylphosphatase activity;GO:0004063//aryldialkylphosphatase activity;GO:0004063//aryldialkylphosphatase activity;GO:0004064//arylesterase activity;GO:0004064//arylesterase activity;GO:0004064//arylesterase activity;GO:0004064//arylesterase activity;GO:0004064//arylesterase activity;GO:0004064//arylesterase activity;GO:0004064//arylest…	-
ENSG00000005436	183	1.91488	120	1.37495	244	2.54513	146	1.71517	152	1.81908	188	2.24906	2	75652000	75710985	-	5462	GCFC2	GO:0000245;GO:0000398;GO:0000398;GO:0000398;GO:0003677;GO:0003677;GO:0005515;GO:0005634;GO:0005634;GO:0005634;GO:0005634;GO:0005654;GO:0005654;GO:0005654;GO:0005730;GO:0005829;GO:0006355;GO:0006397;GO:0008380;GO:0045892;GO:0071008;GO:0000245;GO:0000398;GO:0000398;GO:0000398;GO:0003677;GO:0003677;GO:0005515;GO:0005634;GO:0005634;GO:0005634;GO:0005634;GO:0005654;GO:0005654;GO:0005654;GO:0005730;GO:…	K09061	-	P;K;G;E	KOG2136;35D9W;38TVH;3BDJI;3CUVQ;3J2F2;480RP;48Y8C;4M66Q;4N33E	GC-rich sequence DNA-binding factor 2 [Source:HGNC Symbol;Acc:HGNC:1317]	6936	P16383;A4UHR0	GO:0000245//spliceosomal complex assembly;GO:0000398//mRNA splicing, via spliceosome;GO:0000398//mRNA splicing, via spliceosome;GO:0000398//mRNA splicing, via spliceosome;GO:0006355//regulation of transcription, DNA-templated;GO:0006397//mRNA processing;GO:0008380//RNA splicing;GO:0045892//negative regulation of transcription, DNA-templated;GO:0000245//spliceosomal complex assembly;GO:0000398//mR…	GO:0005634//nucleus;GO:0005634//nucleus;GO:0005634//nucleus;GO:0005634//nucleus;GO:0005654//nucleoplasm;GO:0005654//nucleoplasm;GO:0005654//nucleoplasm;GO:0005730//nucleolus;GO:0005829//cytosol;GO:0071008//U2-type post-mRNA release spliceosomal complex;GO:0005634//nucleus;GO:0005634//nucleus;GO:0005634//nucleus;GO:0005634//nucleus;GO:0005654//nucleoplasm;GO:0005654//nucleoplasm;GO:0005654//nucleo…	GO:0003677//DNA binding;GO:0003677//DNA binding;GO:0005515//protein binding;GO:0003677//DNA binding;GO:0003677//DNA binding;GO:0005515//protein binding;GO:0003677//DNA binding;GO:0003677//DNA binding;GO:0003677//DNA binding;GO:0003677//DNA binding;GO:0005515//protein binding;GO:0003677//DNA binding;GO:0003677//DNA binding;GO:0005515//protein binding;	-
ENSG00000005448	1124	22.5247	1024	22.4703	994	19.8568	1011	22.7462	1004	23.0115	871	19.9556	2	74421678	74425755	+	2852	WDR54	GO:0002091;GO:0005515;GO:0031982;GO:0042058;GO:0042803;GO:0043408;GO:0002091;GO:0005515;GO:0031982;GO:0042058;GO:0042803;GO:0043408;	K24749	-	S	2QRUZ;35EBS;39TF6;3B9FN;3CVNI;3JEU7;483ZU;48WTZ;4MGW9;4MTNG	WD repeat domain 54 [Source:HGNC Symbol;Acc:HGNC:25770]	84058	Q9H977	GO:0002091//negative regulation of receptor internalization;GO:0042058//regulation of epidermal growth factor receptor signaling pathway;GO:0043408//regulation of MAPK cascade;GO:0002091//negative regulation of receptor internalization;GO:0042058//regulation of epidermal growth factor receptor signaling pathway;GO:0043408//regulation of MAPK cascade;	GO:0031982//vesicle;GO:0031982//vesicle;	GO:0005515//protein binding;GO:0042803//protein homodimerization activity;GO:0005515//protein binding;GO:0042803//protein homodimerization activity;	-
ENSG00000005469	61	0.697968	59	0.739221	92	1.04936	66	0.847842	66	0.863711	50	0.654079	7	87345664	87399794	+	4995	CROT	GO:0005777;GO:0005777;GO:0005777;GO:0005782;GO:0005829;GO:0006091;GO:0006629;GO:0006631;GO:0006631;GO:0006635;GO:0008458;GO:0008458;GO:0008458;GO:0008458;GO:0008458;GO:0009437;GO:0009437;GO:0015908;GO:0015936;GO:0015936;GO:0016740;GO:0016746;GO:0016746;GO:0016746;GO:0033540;GO:0043231;GO:0051791;GO:0005777;GO:0005777;GO:0005782;GO:0005829;GO:0006091;GO:0006629;GO:0006631;GO:0006635;GO:0008458;GO:…	K05940	EC:2.3.1.137	S;I	KOG3718;35IMR;39M86;3BI22;3CT5G;3J4NE;485QF;48Y22;4M868;4N3G6	carnitine O-octanoyltransferase [Source:HGNC Symbol;Acc:HGNC:2366]	54677	Q9UKG9	GO:0006091//generation of precursor metabolites and energy;GO:0006629//lipid metabolic process;GO:0006631//fatty acid metabolic process;GO:0006631//fatty acid metabolic process;GO:0006635//fatty acid beta-oxidation;GO:0009437//carnitine metabolic process;GO:0009437//carnitine metabolic process;GO:0015908//fatty acid transport;GO:0015936//coenzyme A metabolic process;GO:0015936//coenzyme A metabol…	GO:0005777//peroxisome;GO:0005777//peroxisome;GO:0005777//peroxisome;GO:0005782//peroxisomal matrix;GO:0005829//cytosol;GO:0043231//intracellular membrane-bounded organelle;GO:0005777//peroxisome;GO:0005777//peroxisome;GO:0005782//peroxisomal matrix;GO:0005829//cytosol;GO:0043231//intracellular membrane-bounded organelle;GO:0005777//peroxisome;GO:0005777//peroxisome;GO:0005782//peroxisomal matrix…	GO:0008458//carnitine O-octanoyltransferase activity;GO:0008458//carnitine O-octanoyltransferase activity;GO:0008458//carnitine O-octanoyltransferase activity;GO:0008458//carnitine O-octanoyltransferase activity;GO:0008458//carnitine O-octanoyltransferase activity;GO:0016740//transferase activity;GO:0016746//acyltransferase activity;GO:0016746//acyltransferase activity;GO:0016746//acyltransferase…	ko04146(Peroxisome)
ENSG00000005471	66	0.488111	37	0.299635	38	0.280148	54	0.448367	39	0.329881	30	0.253659	7	87401696	87480435	-	7728	ABCB4	GO:0000166;GO:0005515;GO:0005524;GO:0005524;GO:0005524;GO:0005548;GO:0005654;GO:0005737;GO:0005829;GO:0005886;GO:0005886;GO:0005886;GO:0005886;GO:0005886;GO:0005887;GO:0005925;GO:0006629;GO:0006869;GO:0015629;GO:0016020;GO:0016020;GO:0016020;GO:0016021;GO:0016021;GO:0016021;GO:0016021;GO:0016324;GO:0030136;GO:0031410;GO:0032376;GO:0032782;GO:0032782;GO:0042626;GO:0042626;GO:0042626;GO:0042908;GO:…	K05659	EC:7.6.2.2	Q;V	KOG0055;3595X;38E88;3B958;3CVKH;3J9UA;483MS;48ZZW;4M8DZ;4N88N	ATP binding cassette subfamily B member 4 [Source:HGNC Symbol;Acc:HGNC:45]	5244	P21439	GO:0006629//lipid metabolic process;GO:0006869//lipid transport;GO:0032376//positive regulation of cholesterol transport;GO:0032782//bile acid secretion;GO:0032782//bile acid secretion;GO:0042908//xenobiotic transport;GO:0045332//phospholipid translocation;GO:0045332//phospholipid translocation;GO:0045332//phospholipid translocation;GO:0055085//transmembrane transport;GO:0055085//transmembrane tr…	GO:0005654//nucleoplasm;GO:0005737//cytoplasm;GO:0005829//cytosol;GO:0005886//plasma membrane;GO:0005886//plasma membrane;GO:0005886//plasma membrane;GO:0005886//plasma membrane;GO:0005886//plasma membrane;GO:0005887//integral component of plasma membrane;GO:0005925//focal adhesion;GO:0015629//actin cytoskeleton;GO:0016020//membrane;GO:0016020//membrane;GO:0016020//membrane;GO:0016021//integral c…	GO:0000166//nucleotide binding;GO:0005515//protein binding;GO:0005524//ATP binding;GO:0005524//ATP binding;GO:0005524//ATP binding;GO:0005548//phospholipid transporter activity;GO:0042626//ATPase-coupled transmembrane transporter activity;GO:0042626//ATPase-coupled transmembrane transporter activity;GO:0042626//ATPase-coupled transmembrane transporter activity;GO:0042910//xenobiotic transmembrane…	ko04976(Bile secretion);ko02010(ABC transporters)
ENSG00000005483	711	2.96527	609	2.78117	951	3.95371	670	3.13714	666	3.17678	821	3.91464	7	104940943	105115019	+	13704	KMT2E	GO:0046872;GO:0000785;GO:0000791;GO:0002446;GO:0005515;GO:0005515;GO:0005634;GO:0005654;GO:0005654;GO:0005654;GO:0005694;GO:0005737;GO:0005815;GO:0005856;GO:0005886;GO:0006306;GO:0006325;GO:0007049;GO:0016020;GO:0016604;GO:0016607;GO:0019899;GO:0030218;GO:0032991;GO:0035064;GO:0042119;GO:0045893;GO:0046872;GO:1900087;GO:1905437;GO:0005515;GO:0000785;GO:0000791;GO:0002446;GO:0005515;GO:0005515;GO:…	K09189	EC:2.1.1.354	S;J;K	KOG1844;35GGW;38E5M;3BCJN;3CZU3;3J6HM;482NK;48XNR;4MII1;4N5CT	lysine methyltransferase 2E (inactive) [Source:HGNC Symbol;Acc:HGNC:18541]	55904	Q8IZD2	GO:0002446//neutrophil mediated immunity;GO:0006306//DNA methylation;GO:0006325//chromatin organization;GO:0007049//cell cycle;GO:0030218//erythrocyte differentiation;GO:0042119//neutrophil activation;GO:0045893//positive regulation of transcription, DNA-templated;GO:1900087//positive regulation of G1/S transition of mitotic cell cycle;GO:1905437//positive regulation of histone H3-K4 trimethylati…	GO:0000785//chromatin;GO:0000791//euchromatin;GO:0005634//nucleus;GO:0005654//nucleoplasm;GO:0005654//nucleoplasm;GO:0005654//nucleoplasm;GO:0005694//chromosome;GO:0005737//cytoplasm;GO:0005815//microtubule organizing center;GO:0005856//cytoskeleton;GO:0005886//plasma membrane;GO:0016020//membrane;GO:0016604//nuclear body;GO:0016607//nuclear speck;GO:0032991//protein-containing complex;GO:0000785…	GO:0046872//metal ion binding;GO:0005515//protein binding;GO:0005515//protein binding;GO:0019899//enzyme binding;GO:0035064//methylated histone binding;GO:0046872//metal ion binding;GO:0005515//protein binding;GO:0005515//protein binding;GO:0005515//protein binding;GO:0019899//enzyme binding;GO:0035064//methylated histone binding;GO:0046872//metal ion binding;GO:0005515//protein binding;GO:000551…	ko00310(Lysine degradation)
ENSG00000005486	949	22.6939	898	23.5145	892	21.2637	765	20.5386	786	21.4973	697	19.0559	7	75842602	75888926	+	2390	RHBDD2	GO:0000839;GO:0004252;GO:0005515;GO:0005654;GO:0005794;GO:0005794;GO:0016020;GO:0016021;GO:0016021;GO:0030176;GO:0030433;GO:0030968;GO:0051787;GO:0000139;GO:0000839;GO:0004252;GO:0004252;GO:0005654;GO:0005794;GO:0005794;GO:0005794;GO:0016020;GO:0016021;GO:0016021;GO:0016021;GO:0030176;GO:0030433;GO:0030968;GO:0048471;GO:0051787;GO:0000839;GO:0004252;GO:0005515;GO:0005654;GO:0005794;GO:0005794;GO:…	K09652	-	S;P	KOG2632;35FAH;38EBE;3BMXR;3D2KC;3JFHN;48A9Q;48Y79;4MHKN;4MYPN	rhomboid domain containing 2 [Source:HGNC Symbol;Acc:HGNC:23082]	57414	Q6NTF9	GO:0030433//ubiquitin-dependent ERAD pathway;GO:0030968//endoplasmic reticulum unfolded protein response;GO:0030433//ubiquitin-dependent ERAD pathway;GO:0030968//endoplasmic reticulum unfolded protein response;GO:0030433//ubiquitin-dependent ERAD pathway;GO:0030968//endoplasmic reticulum unfolded protein response;	GO:0000839//Hrd1p ubiquitin ligase ERAD-L complex;GO:0005654//nucleoplasm;GO:0005794//Golgi apparatus;GO:0005794//Golgi apparatus;GO:0016020//membrane;GO:0016021//integral component of membrane;GO:0016021//integral component of membrane;GO:0030176//integral component of endoplasmic reticulum membrane;GO:0000139//Golgi membrane;GO:0000839//Hrd1p ubiquitin ligase ERAD-L complex;GO:0005654//nucleopl…	GO:0004252//serine-type endopeptidase activity;GO:0005515//protein binding;GO:0051787//misfolded protein binding;GO:0004252//serine-type endopeptidase activity;GO:0004252//serine-type endopeptidase activity;GO:0051787//misfolded protein binding;GO:0004252//serine-type endopeptidase activity;GO:0005515//protein binding;GO:0051787//misfolded protein binding;	-
ENSG00000005513	3	0.0383579	8	0.112006	6	0.0764742	5	0.0717743	9	0.131612	4	0.058472	16	981770	986979	+	4470	SOX8	GO:0000122;GO:0000785;GO:0000978;GO:0000978;GO:0000978;GO:0000981;GO:0000981;GO:0000981;GO:0000981;GO:0000981;GO:0000987;GO:0001649;GO:0001649;GO:0001701;GO:0001701;GO:0001755;GO:0001755;GO:0002009;GO:0003677;GO:0003700;GO:0005634;GO:0005634;GO:0005634;GO:0005667;GO:0005737;GO:0005737;GO:0006355;GO:0006355;GO:0006357;GO:0007165;GO:0007165;GO:0007283;GO:0007283;GO:0007422;GO:0007422;GO:0007422;GO:…	K09270	-	K;B	KOG0527;35A2C;38I0M;3BD79;3CRG1;3J6WF;487M3;492HM;4MD02;4MS4J	SRY-box transcription factor 8 [Source:HGNC Symbol;Acc:HGNC:11203]	30812	P57073	GO:0000122//negative regulation of transcription by RNA polymerase II;GO:0001649//osteoblast differentiation;GO:0001649//osteoblast differentiation;GO:0001701//in utero embryonic development;GO:0001701//in utero embryonic development;GO:0001755//neural crest cell migration;GO:0001755//neural crest cell migration;GO:0002009//morphogenesis of an epithelium;GO:0006355//regulation of transcription, D…	GO:0000785//chromatin;GO:0005634//nucleus;GO:0005634//nucleus;GO:0005634//nucleus;GO:0005667//transcription regulator complex;GO:0005737//cytoplasm;GO:0005737//cytoplasm;	GO:0000978//RNA polymerase II cis-regulatory region sequence-specific DNA binding;GO:0000978//RNA polymerase II cis-regulatory region sequence-specific DNA binding;GO:0000978//RNA polymerase II cis-regulatory region sequence-specific DNA binding;GO:0000981//DNA-binding transcription factor activity, RNA polymerase II-specific;GO:0000981//DNA-binding transcription factor activity, RNA polymerase I…	-
ENSG00000005700	651	4.26733	583	4.18466	928	6.06391	494	3.63552	652	4.88811	635	4.75886	6	82169986	82247754	-	8719	IBTK	GO:0001933;GO:0001933;GO:0005515;GO:0005634;GO:0005654;GO:0005654;GO:0005737;GO:0005737;GO:0005737;GO:0016020;GO:0019901;GO:0019901;GO:0030292;GO:0030292;GO:0051209;GO:0061099;GO:0005515;GO:0005654;GO:0005515;GO:0005654;GO:0005515;GO:0005654;	K24810	-	Z;D	KOG0783;35CKP;38BTC;3BDDE;3CS5Z;3J4WM;487YR;492GT;4M7TY;4N5FZ	inhibitor of Bruton tyrosine kinase [Source:HGNC Symbol;Acc:HGNC:17853]	25998	Q9P2D0	GO:0001933//negative regulation of protein phosphorylation;GO:0001933//negative regulation of protein phosphorylation;GO:0051209//release of sequestered calcium ion into cytosol;GO:0061099//negative regulation of protein tyrosine kinase activity;	GO:0005634//nucleus;GO:0005654//nucleoplasm;GO:0005654//nucleoplasm;GO:0005737//cytoplasm;GO:0005737//cytoplasm;GO:0005737//cytoplasm;GO:0016020//membrane;GO:0005654//nucleoplasm;GO:0005654//nucleoplasm;GO:0005654//nucleoplasm;	GO:0005515//protein binding;GO:0019901//protein kinase binding;GO:0019901//protein kinase binding;GO:0030292//protein tyrosine kinase inhibitor activity;GO:0030292//protein tyrosine kinase inhibitor activity;GO:0005515//protein binding;GO:0005515//protein binding;GO:0005515//protein binding;	-
ENSG00000005801	146	0.712525	133	0.710748	248	1.20651	135	0.739684	149	0.831673	141	0.786721	11	3339261	3379222	-	11711	ZNF195	GO:0006355;GO:0006355;GO:0000978;GO:0000981;GO:0003677;GO:0005634;GO:0006355;GO:0006355;GO:0006355;GO:0006357;GO:0008270;GO:0046872;GO:0000978;GO:0000981;GO:0003677;GO:0005634;GO:0006355;GO:0006355;GO:0006355;GO:0006357;GO:0008270;GO:0046872;GO:0000978;GO:0000981;GO:0003677;GO:0005634;GO:0006355;GO:0006355;GO:0006355;GO:0006357;GO:0008270;GO:0046872;GO:0006355;GO:0006355;GO:0046872;GO:0000978;GO:…	K09228	-	O;T;C;K	35M72;38BZ9;3BA9A;3CT35;3JAMA;4824W;48YJY;4MMQP;4MUHB	zinc finger protein 195 [Source:HGNC Symbol;Acc:HGNC:12986]	7748	O14628	GO:0006355//regulation of transcription, DNA-templated;GO:0006355//regulation of transcription, DNA-templated;GO:0006355//regulation of transcription, DNA-templated;GO:0006355//regulation of transcription, DNA-templated;GO:0006355//regulation of transcription, DNA-templated;GO:0006357//regulation of transcription by RNA polymerase II;GO:0006355//regulation of transcription, DNA-templated;GO:00063…	GO:0005634//nucleus;GO:0005634//nucleus;GO:0005634//nucleus;GO:0005634//nucleus;GO:0005634//nucleus;GO:0005634//nucleus;GO:0005634//nucleus;GO:0005634//nucleus;GO:0005634//nucleus;	GO:0000978//RNA polymerase II cis-regulatory region sequence-specific DNA binding;GO:0000981//DNA-binding transcription factor activity, RNA polymerase II-specific;GO:0003677//DNA binding;GO:0008270//zinc ion binding;GO:0046872//metal ion binding;GO:0000978//RNA polymerase II cis-regulatory region sequence-specific DNA binding;GO:0000981//DNA-binding transcription factor activity, RNA polymerase …	ko05168(Herpes simplex virus 1 infection)
ENSG00000005810	1379	2.30944	1313	2.40782	1551	2.58932	1160	2.18105	1173	2.24678	1282	2.45463	13	77042474	77327094	-	34127	MYCBP2	GO:0016567;GO:0019222;GO:0030424;GO:0042995;GO:0046872;GO:0110165;GO:0016567;GO:0019222;GO:0030424;GO:0042995;GO:0046872;GO:0110165;GO:0016567;GO:0019222;GO:0030424;GO:0042995;GO:0046872;GO:0110165;GO:0016567;GO:0019222;GO:0030424;GO:0042995;GO:0046872;GO:0110165;GO:0005654;GO:0005829;GO:0016567;GO:0019222;GO:0030424;GO:0042995;GO:0043231;GO:0046872;GO:0110165;GO:0005085;GO:0005515;GO:0005515;GO:…	K10693	EC:2.3.2.33	S;O;T	KOG1428;35BDN;38HTC;3BGA4;3CT3Q;3J6WZ;47ZFN;48W9X;4MF9Z;4N25E	MYC binding protein 2 [Source:HGNC Symbol;Acc:HGNC:23386]	23077	O75592	GO:0016567//protein ubiquitination;GO:0019222//regulation of metabolic process;GO:0016567//protein ubiquitination;GO:0019222//regulation of metabolic process;GO:0016567//protein ubiquitination;GO:0019222//regulation of metabolic process;GO:0016567//protein ubiquitination;GO:0019222//regulation of metabolic process;GO:0016567//protein ubiquitination;GO:0019222//regulation of metabolic process;GO:0…	GO:0030424//axon;GO:0042995//cell projection;GO:0110165//cellular anatomical entity;GO:0030424//axon;GO:0042995//cell projection;GO:0110165//cellular anatomical entity;GO:0030424//axon;GO:0042995//cell projection;GO:0110165//cellular anatomical entity;GO:0030424//axon;GO:0042995//cell projection;GO:0110165//cellular anatomical entity;GO:0005654//nucleoplasm;GO:0005829//cytosol;GO:0030424//axon;GO…	GO:0046872//metal ion binding;GO:0046872//metal ion binding;GO:0046872//metal ion binding;GO:0046872//metal ion binding;GO:0046872//metal ion binding;GO:0005085//guanyl-nucleotide exchange factor activity;GO:0005515//protein binding;GO:0005515//protein binding;GO:0008270//zinc ion binding;GO:0016740//transferase activity;GO:0031267//small GTPase binding;GO:0042802//identical protein binding;GO:00…	-
ENSG00000005812	327	2.6412	288	2.5472	515	4.14659	337	3.05597	371	3.42725	384	3.546	13	76992598	77027195	-	7076	FBXL3	GO:0000086;GO:0000151;GO:0004842;GO:0004842;GO:0005515;GO:0005515;GO:0005515;GO:0005634;GO:0005634;GO:0005634;GO:0005737;GO:0005829;GO:0005829;GO:0005829;GO:0005829;GO:0016567;GO:0016567;GO:0016604;GO:0019005;GO:0019005;GO:0031146;GO:0031146;GO:0031146;GO:0031648;GO:0031648;GO:0042752;GO:0042752;GO:0043153;GO:0043153;GO:0043153;GO:0043161;GO:0048511;GO:0051726;GO:0005515;GO:0016604;	K10269	-	S;B	KOG1947;35A9R;38EDD;3BCTS;3CUS5;3J4J9;482BC;48WKP;4MI19;4N4G2	F-box and leucine rich repeat protein 3 [Source:HGNC Symbol;Acc:HGNC:13599]	26224	Q9UKT7	GO:0000086//G2/M transition of mitotic cell cycle;GO:0016567//protein ubiquitination;GO:0016567//protein ubiquitination;GO:0031146//SCF-dependent proteasomal ubiquitin-dependent protein catabolic process;GO:0031146//SCF-dependent proteasomal ubiquitin-dependent protein catabolic process;GO:0031146//SCF-dependent proteasomal ubiquitin-dependent protein catabolic process;GO:0031648//protein destabi…	GO:0000151//ubiquitin ligase complex;GO:0005634//nucleus;GO:0005634//nucleus;GO:0005634//nucleus;GO:0005737//cytoplasm;GO:0005829//cytosol;GO:0005829//cytosol;GO:0005829//cytosol;GO:0005829//cytosol;GO:0016604//nuclear body;GO:0019005//SCF ubiquitin ligase complex;GO:0019005//SCF ubiquitin ligase complex;GO:0016604//nuclear body;	GO:0004842//ubiquitin-protein transferase activity;GO:0004842//ubiquitin-protein transferase activity;GO:0005515//protein binding;GO:0005515//protein binding;GO:0005515//protein binding;GO:0005515//protein binding;	ko04710(Circadian rhythm)
ENSG00000005844	0	0	0	0	0	0	0	0	0	0	0	0	16	30472658	30523567	+	9864	ITGAL	GO:0002291;GO:0005178;GO:0005515;GO:0005515;GO:0005515;GO:0005886;GO:0005886;GO:0006909;GO:0006954;GO:0007155;GO:0007155;GO:0007155;GO:0007155;GO:0007157;GO:0007159;GO:0007159;GO:0007160;GO:0007160;GO:0007165;GO:0007229;GO:0007229;GO:0008305;GO:0008305;GO:0008305;GO:0008305;GO:0008305;GO:0009897;GO:0009986;GO:0016020;GO:0016021;GO:0030369;GO:0033627;GO:0034687;GO:0035579;GO:0035683;GO:0043113;GO:…	K05718	-	M;W	KOG3637;35DFD;39SNZ;3BCVJ;3CYNU;3JA8B;485VM;48ZZI;4MGV6;4MWZT	integrin subunit alpha L [Source:HGNC Symbol;Acc:HGNC:6148]	3683	P20701;B2RAL6	GO:0002291//T cell activation via T cell receptor contact with antigen bound to MHC molecule on antigen presenting cell;GO:0006909//phagocytosis;GO:0006954//inflammatory response;GO:0007155//cell adhesion;GO:0007155//cell adhesion;GO:0007155//cell adhesion;GO:0007155//cell adhesion;GO:0007157//heterophilic cell-cell adhesion via plasma membrane cell adhesion molecules;GO:0007159//leukocyte cell-c…	GO:0005886//plasma membrane;GO:0005886//plasma membrane;GO:0008305//integrin complex;GO:0008305//integrin complex;GO:0008305//integrin complex;GO:0008305//integrin complex;GO:0008305//integrin complex;GO:0009897//external side of plasma membrane;GO:0009986//cell surface;GO:0016020//membrane;GO:0016021//integral component of membrane;GO:0034687//integrin alphaL-beta2 complex;GO:0035579//specific g…	GO:0005178//integrin binding;GO:0005515//protein binding;GO:0005515//protein binding;GO:0005515//protein binding;GO:0030369//ICAM-3 receptor activity;GO:0046872//metal ion binding;GO:0050839//cell adhesion molecule binding;GO:0050839//cell adhesion molecule binding;GO:0005178//integrin binding;GO:0005515//protein binding;GO:0005515//protein binding;GO:0005515//protein binding;GO:0030369//ICAM-3 r…	ko05416(Viral myocarditis);ko05323(Rheumatoid arthritis);ko05169(Epstein-Barr virus infection);ko05166(Human T-cell leukemia virus 1 infection);ko05150(Staphylococcus aureus infection);ko05144(Malaria);ko04810(Regulation of actin cytoskeleton);ko04670(Leukocyte transendothelial migration);ko04650(Natural killer cell mediated cytotoxicity);ko04613(Neutrophil extracellular trap formation);ko04514(C…
ENSG00000005882	441	4.60695	397	4.54132	376	3.91555	350	4.10495	338	4.03841	345	4.12048	17	50094737	50112152	+	5471	PDK2	GO:0000166;GO:0004672;GO:0004672;GO:0004672;GO:0004740;GO:0004740;GO:0004740;GO:0004740;GO:0004740;GO:0005515;GO:0005524;GO:0005654;GO:0005739;GO:0005739;GO:0005739;GO:0005759;GO:0005759;GO:0005829;GO:0005967;GO:0005975;GO:0006006;GO:0006006;GO:0006111;GO:0006468;GO:0006885;GO:0008286;GO:0010510;GO:0010510;GO:0010565;GO:0010906;GO:0010906;GO:0016301;GO:0016310;GO:0016740;GO:0031670;GO:0034614;GO:…	K00898	EC:2.7.11.2	T	KOG0787;35KPS;38BK5;3BCJ1;3CVKG;3JANU;47YTK;48ZCT;4M8Y2;4N5ET	pyruvate dehydrogenase kinase 2 [Source:HGNC Symbol;Acc:HGNC:8810]	5164	Q15119	GO:0005975//carbohydrate metabolic process;GO:0006006//glucose metabolic process;GO:0006006//glucose metabolic process;GO:0006111//regulation of gluconeogenesis;GO:0006468//protein phosphorylation;GO:0006885//regulation of pH;GO:0008286//insulin receptor signaling pathway;GO:0010510//regulation of acetyl-CoA biosynthetic process from pyruvate;GO:0010510//regulation of acetyl-CoA biosynthetic proc…	GO:0005654//nucleoplasm;GO:0005739//mitochondrion;GO:0005739//mitochondrion;GO:0005739//mitochondrion;GO:0005759//mitochondrial matrix;GO:0005759//mitochondrial matrix;GO:0005829//cytosol;GO:0005967//mitochondrial pyruvate dehydrogenase complex;GO:0005654//nucleoplasm;GO:0005739//mitochondrion;GO:0005739//mitochondrion;GO:0005759//mitochondrial matrix;GO:0005829//cytosol;GO:0005654//nucleoplasm;G…	GO:0000166//nucleotide binding;GO:0004672//protein kinase activity;GO:0004672//protein kinase activity;GO:0004672//protein kinase activity;GO:0004740//pyruvate dehydrogenase (acetyl-transferring) kinase activity;GO:0004740//pyruvate dehydrogenase (acetyl-transferring) kinase activity;GO:0004740//pyruvate dehydrogenase (acetyl-transferring) kinase activity;GO:0004740//pyruvate dehydrogenase (acety…	ko05415(Diabetic cardiomyopathy)
ENSG00000005884	2953	17.2183	2818	17.9922	2708	15.74	2487	16.2805	2366	15.7783	2390	15.9323	17	50055968	50090481	+	9802	ITGA3	GO:0001764;GO:0001968;GO:0002020;GO:0005178;GO:0005178;GO:0005515;GO:0005515;GO:0005515;GO:0005518;GO:0005886;GO:0005886;GO:0005886;GO:0005886;GO:0005886;GO:0005925;GO:0007155;GO:0007155;GO:0007155;GO:0007155;GO:0007160;GO:0007160;GO:0007229;GO:0007229;GO:0007266;GO:0007507;GO:0007613;GO:0008305;GO:0008305;GO:0008305;GO:0008305;GO:0009410;GO:0009897;GO:0009897;GO:0009986;GO:0009986;GO:0009986;GO:…	K06482	-	M;W	KOG3637;359MF;38CFX;3B96W;3CVH7;3JCGB;48089;48YCR;4M8NZ;4N3VJ	integrin subunit alpha 3 [Source:HGNC Symbol;Acc:HGNC:6139]	3675	P26006;A0A140VJM0	GO:0001764//neuron migration;GO:0007155//cell adhesion;GO:0007155//cell adhesion;GO:0007155//cell adhesion;GO:0007155//cell adhesion;GO:0007160//cell-matrix adhesion;GO:0007160//cell-matrix adhesion;GO:0007229//integrin-mediated signaling pathway;GO:0007229//integrin-mediated signaling pathway;GO:0007266//Rho protein signal transduction;GO:0007507//heart development;GO:0007613//memory;GO:0009410/…	GO:0005886//plasma membrane;GO:0005886//plasma membrane;GO:0005886//plasma membrane;GO:0005886//plasma membrane;GO:0005886//plasma membrane;GO:0005925//focal adhesion;GO:0008305//integrin complex;GO:0008305//integrin complex;GO:0008305//integrin complex;GO:0008305//integrin complex;GO:0009897//external side of plasma membrane;GO:0009897//external side of plasma membrane;GO:0009986//cell surface;G…	GO:0001968//fibronectin binding;GO:0002020//protease binding;GO:0005178//integrin binding;GO:0005178//integrin binding;GO:0005515//protein binding;GO:0005515//protein binding;GO:0005515//protein binding;GO:0005518//collagen binding;GO:0019904//protein domain specific binding;GO:0043236//laminin binding;GO:0044877//protein-containing complex binding;GO:0046872//metal ion binding;GO:0046982//protei…	ko05414(Dilated cardiomyopathy);ko05412(Arrhythmogenic right ventricular cardiomyopathy);ko05410(Hypertrophic cardiomyopathy);ko05222(Small cell lung cancer);ko05200(Pathways in cancer);ko05165(Human papillomavirus infection);ko04810(Regulation of actin cytoskeleton);ko04640(Hematopoietic cell lineage);ko04512(ECM-receptor interaction);ko04510(Focal adhesion);ko04151(PI3K-Akt signaling pathway)
ENSG00000005889	573	3.62386	537	3.71884	714	4.50138	522	3.7064	593	4.28934	615	4.44679	X	24149173	24216255	+	9037	ZFX	GO:0003677;GO:0003677;GO:0005634;GO:0005634;GO:0005634;GO:0006355;GO:0006355;GO:0046872;GO:0046872;GO:0000785;GO:0000978;GO:0001228;GO:0003677;GO:0003677;GO:0003677;GO:0005634;GO:0005634;GO:0005634;GO:0005654;GO:0005694;GO:0005730;GO:0006355;GO:0006355;GO:0006357;GO:0043035;GO:0045944;GO:0046872;GO:0046872;GO:0046872;GO:0000785;GO:0000978;GO:0001228;GO:0003677;GO:0003677;GO:0003677;GO:0005634;GO:…	-	-	K	35DHZ;38HDY;3BGJD;3CS8U;3JEJ5;480K0;48WZT;4MA8U;4MV9B	zinc finger protein X-linked [Source:HGNC Symbol;Acc:HGNC:12869]	7543	P17010;A0A024RC04;Q59EB9	GO:0006355//regulation of transcription, DNA-templated;GO:0006355//regulation of transcription, DNA-templated;GO:0006355//regulation of transcription, DNA-templated;GO:0006355//regulation of transcription, DNA-templated;GO:0006357//regulation of transcription by RNA polymerase II;GO:0045944//positive regulation of transcription by RNA polymerase II;GO:0006355//regulation of transcription, DNA-tem…	GO:0005634//nucleus;GO:0005634//nucleus;GO:0005634//nucleus;GO:0000785//chromatin;GO:0005634//nucleus;GO:0005634//nucleus;GO:0005634//nucleus;GO:0005654//nucleoplasm;GO:0005694//chromosome;GO:0005730//nucleolus;GO:0000785//chromatin;GO:0005634//nucleus;GO:0005634//nucleus;GO:0005634//nucleus;GO:0005654//nucleoplasm;GO:0005694//chromosome;GO:0005730//nucleolus;GO:0000785//chromatin;GO:0005634//nuc…	GO:0003677//DNA binding;GO:0003677//DNA binding;GO:0046872//metal ion binding;GO:0046872//metal ion binding;GO:0000978//RNA polymerase II cis-regulatory region sequence-specific DNA binding;GO:0001228//DNA-binding transcription activator activity, RNA polymerase II-specific;GO:0003677//DNA binding;GO:0003677//DNA binding;GO:0003677//DNA binding;GO:0043035//chromatin insulator sequence binding;GO:…	-
ENSG00000005893	3885	23.6113	3078	20.484	4646	28.1474	3624	24.7276	3371	23.4318	3887	27.0083	X	120426148	120469365	-	9404	LAMP2	GO:0000421;GO:0005515;GO:0005515;GO:0005615;GO:0005764;GO:0005764;GO:0005764;GO:0005765;GO:0005765;GO:0005765;GO:0005765;GO:0005768;GO:0005770;GO:0005770;GO:0005802;GO:0005886;GO:0005886;GO:0005886;GO:0006605;GO:0006605;GO:0006914;GO:0006914;GO:0009267;GO:0009267;GO:0009267;GO:0010008;GO:0016020;GO:0016020;GO:0016020;GO:0016020;GO:0016021;GO:0017038;GO:0019899;GO:0019904;GO:0030670;GO:0031088;GO:…	K06528	-	S;J	KOG4818;35KNY;39UMY;3BCUA;3CW9S;3J7WG;48AIR;48WVU;4M8DH;4MXIK	lysosomal associated membrane protein 2 [Source:HGNC Symbol;Acc:HGNC:6501]	3920	P13473	GO:0006605//protein targeting;GO:0006605//protein targeting;GO:0006914//autophagy;GO:0006914//autophagy;GO:0009267//cellular response to starvation;GO:0009267//cellular response to starvation;GO:0009267//cellular response to starvation;GO:0017038//protein import;GO:0031333//negative regulation of protein-containing complex assembly;GO:0031647//regulation of protein stability;GO:0046716//muscle ce…	GO:0000421//autophagosome membrane;GO:0005615//extracellular space;GO:0005764//lysosome;GO:0005764//lysosome;GO:0005764//lysosome;GO:0005765//lysosomal membrane;GO:0005765//lysosomal membrane;GO:0005765//lysosomal membrane;GO:0005765//lysosomal membrane;GO:0005768//endosome;GO:0005770//late endosome;GO:0005770//late endosome;GO:0005802//trans-Golgi network;GO:0005886//plasma membrane;GO:0005886//…	GO:0005515//protein binding;GO:0005515//protein binding;GO:0019899//enzyme binding;GO:0019904//protein domain specific binding;GO:0005515//protein binding;GO:0005515//protein binding;GO:0019899//enzyme binding;GO:0005515//protein binding;GO:0005515//protein binding;GO:0005515//protein binding;GO:0019899//enzyme binding;	ko05152(Tuberculosis);ko04145(Phagosome);ko04142(Lysosome);ko04140(Autophagy - animal)
ENSG00000005961	12	0.120428	14	0.153848	8	0.0800327	6	0.0676027	14	0.160692	14	0.160631	17	44372180	44389649	-	5695	ITGA2B	GO:0005886;GO:0005886;GO:0007155;GO:0007155;GO:0007155;GO:0007229;GO:0008305;GO:0008305;GO:0016020;GO:0016021;GO:0005886;GO:0007155;GO:0007229;GO:0016020;GO:0001525;GO:0005178;GO:0005515;GO:0005515;GO:0005886;GO:0005886;GO:0005886;GO:0005925;GO:0007155;GO:0007155;GO:0007155;GO:0007160;GO:0007160;GO:0007229;GO:0007229;GO:0008305;GO:0008305;GO:0008305;GO:0009897;GO:0009897;GO:0009986;GO:0009986;GO:…	K06476	-	M;W	KOG3637;35M6B;38BVZ;3BKKV;3CXCI;3J5KK;485D4;48ZXG;4MHIT;4N0EP	integrin subunit alpha 2b [Source:HGNC Symbol;Acc:HGNC:6138]	3674	P08514	GO:0007155//cell adhesion;GO:0007155//cell adhesion;GO:0007155//cell adhesion;GO:0007229//integrin-mediated signaling pathway;GO:0007155//cell adhesion;GO:0007229//integrin-mediated signaling pathway;GO:0001525//angiogenesis;GO:0007155//cell adhesion;GO:0007155//cell adhesion;GO:0007155//cell adhesion;GO:0007160//cell-matrix adhesion;GO:0007160//cell-matrix adhesion;GO:0007229//integrin-mediated …	GO:0005886//plasma membrane;GO:0005886//plasma membrane;GO:0008305//integrin complex;GO:0008305//integrin complex;GO:0016020//membrane;GO:0016021//integral component of membrane;GO:0005886//plasma membrane;GO:0016020//membrane;GO:0005886//plasma membrane;GO:0005886//plasma membrane;GO:0005886//plasma membrane;GO:0005925//focal adhesion;GO:0008305//integrin complex;GO:0008305//integrin complex;GO:…	GO:0005178//integrin binding;GO:0005515//protein binding;GO:0005515//protein binding;GO:0042802//identical protein binding;GO:0046872//metal ion binding;GO:0050840//extracellular matrix binding;	ko05418(Fluid shear stress and atherosclerosis);ko05414(Dilated cardiomyopathy);ko05412(Arrhythmogenic right ventricular cardiomyopathy);ko05410(Hypertrophic cardiomyopathy);ko05222(Small cell lung cancer);ko05200(Pathways in cancer);ko05165(Human papillomavirus infection);ko04810(Regulation of actin cytoskeleton);ko04640(Hematopoietic cell lineage);ko04613(Neutrophil extracellular trap formation…
ENSG00000005981	2	0.0248169	2	0.0271747	1	0.0123694	0	0	0	0	0	0	7	95478444	95540233	+	4606	ASB4	GO:0004842;GO:0005515;GO:0005515;GO:0005829;GO:0016567;GO:0031462;GO:0031466;GO:0031625;GO:0035556;GO:0051865;GO:2001214;GO:0004842;GO:0004842;GO:0005515;GO:0005829;GO:0016567;GO:0019899;GO:0031462;GO:0031462;GO:0031466;GO:0031466;GO:0031625;GO:0031625;GO:0035556;GO:0035556;GO:0051865;GO:0051865;GO:0061630;GO:2001214;GO:2001214;	K10326	-	S;I	KOG0504;35BXC;39JZ5;3BD6X;3CX5I;3JDVP;484KD;4909A;4MARC;4N0IN	ankyrin repeat and SOCS box containing 4 [Source:HGNC Symbol;Acc:HGNC:16009]	51666	Q9Y574	GO:0016567//protein ubiquitination;GO:0035556//intracellular signal transduction;GO:0051865//protein autoubiquitination;GO:2001214//positive regulation of vasculogenesis;GO:0016567//protein ubiquitination;GO:0035556//intracellular signal transduction;GO:0035556//intracellular signal transduction;GO:0051865//protein autoubiquitination;GO:0051865//protein autoubiquitination;GO:2001214//positive reg…	GO:0005829//cytosol;GO:0031462//Cul2-RING ubiquitin ligase complex;GO:0031466//Cul5-RING ubiquitin ligase complex;GO:0005829//cytosol;GO:0031462//Cul2-RING ubiquitin ligase complex;GO:0031462//Cul2-RING ubiquitin ligase complex;GO:0031466//Cul5-RING ubiquitin ligase complex;GO:0031466//Cul5-RING ubiquitin ligase complex;	GO:0004842//ubiquitin-protein transferase activity;GO:0005515//protein binding;GO:0005515//protein binding;GO:0031625//ubiquitin protein ligase binding;GO:0004842//ubiquitin-protein transferase activity;GO:0004842//ubiquitin-protein transferase activity;GO:0005515//protein binding;GO:0019899//enzyme binding;GO:0031625//ubiquitin protein ligase binding;GO:0031625//ubiquitin protein ligase binding;…	-
ENSG00000006007	1684	21.924	1274	18.162	1528	19.8303	1557	22.7578	1380	20.5482	1390	20.6893	16	19501693	19522123	-	4390	GDE1	GO:0004622;GO:0004622;GO:0005515;GO:0005886;GO:0005886;GO:0005886;GO:0006580;GO:0006580;GO:0006629;GO:0006629;GO:0006629;GO:0006644;GO:0006644;GO:0008081;GO:0008081;GO:0008081;GO:0008889;GO:0008889;GO:0016020;GO:0016020;GO:0016021;GO:0016787;GO:0030659;GO:0031410;GO:0046475;GO:0046872;GO:0047395;GO:0047395;GO:0047395;GO:0047395;GO:0070291;GO:0070291;GO:0006629;GO:0008081;GO:0006629;GO:0006629;GO:…	K19179	EC:3.1.4.44	C	KOG2258;35K58;38CP3;3BF2P;3CTQT;3J8HX;48877;490HH;4M6E8;4N5SS	glycerophosphodiester phosphodiesterase 1 [Source:HGNC Symbol;Acc:HGNC:29644]	51573	Q9NZC3	GO:0006580//ethanolamine metabolic process;GO:0006580//ethanolamine metabolic process;GO:0006629//lipid metabolic process;GO:0006629//lipid metabolic process;GO:0006629//lipid metabolic process;GO:0006644//phospholipid metabolic process;GO:0006644//phospholipid metabolic process;GO:0046475//glycerophospholipid catabolic process;GO:0070291//N-acylethanolamine metabolic process;GO:0070291//N-acylet…	GO:0005886//plasma membrane;GO:0005886//plasma membrane;GO:0005886//plasma membrane;GO:0016020//membrane;GO:0016020//membrane;GO:0016021//integral component of membrane;GO:0030659//cytoplasmic vesicle membrane;GO:0031410//cytoplasmic vesicle;	GO:0004622//lysophospholipase activity;GO:0004622//lysophospholipase activity;GO:0005515//protein binding;GO:0008081//phosphoric diester hydrolase activity;GO:0008081//phosphoric diester hydrolase activity;GO:0008081//phosphoric diester hydrolase activity;GO:0008889//glycerophosphodiester phosphodiesterase activity;GO:0008889//glycerophosphodiester phosphodiesterase activity;GO:0016787//hydrolase…	-
ENSG00000006015	883	14.9707	867	16.096	812	13.7236	833	15.856	700	13.5737	632	12.2505	19	18588685	18592337	+	3371	REX1BD	GO:0005515;GO:0005515;	-	-	S	2S01K;35U3Z;3A2H3;3BPNB;3D2RS;3JN7Y;48D90;4992Y;4MIE6;4MU9P	required for excision 1-B domain containing [Source:HGNC Symbol;Acc:HGNC:26098]	55049	Q96EN9	-	-	GO:0005515//protein binding;GO:0005515//protein binding;	-
ENSG00000006016	181	3.4866	198	4.17643	152	2.91875	147	3.17912	142	3.12846	128	2.81896	19	18572220	18607741	-	2967	CRLF1	GO:0005515;GO:0001657;GO:0004896;GO:0005125;GO:0005127;GO:0005515;GO:0005515;GO:0005515;GO:0005576;GO:0005576;GO:0005615;GO:0005829;GO:0008284;GO:0009897;GO:0019221;GO:0019955;GO:0019955;GO:0042531;GO:0042531;GO:0043235;GO:0043524;GO:0097058;GO:0097058;GO:2000672;GO:0005515;	K24481	-	O;T	KOG3656;35DVJ;38CJV;3BIRK;3CYU2;3J6FF;488JR;490KA;4MIHD;4N296	cytokine receptor like factor 1 [Source:HGNC Symbol;Acc:HGNC:2364]	9244	O75462	GO:0001657//ureteric bud development;GO:0008284//positive regulation of cell population proliferation;GO:0019221//cytokine-mediated signaling pathway;GO:0042531//positive regulation of tyrosine phosphorylation of STAT protein;GO:0042531//positive regulation of tyrosine phosphorylation of STAT protein;GO:0043524//negative regulation of neuron apoptotic process;GO:2000672//negative regulation of mo…	GO:0005576//extracellular region;GO:0005576//extracellular region;GO:0005615//extracellular space;GO:0005829//cytosol;GO:0009897//external side of plasma membrane;GO:0043235//receptor complex;GO:0097058//CRLF-CLCF1 complex;GO:0097058//CRLF-CLCF1 complex;	GO:0005515//protein binding;GO:0004896//cytokine receptor activity;GO:0005125//cytokine activity;GO:0005127//ciliary neurotrophic factor receptor binding;GO:0005515//protein binding;GO:0005515//protein binding;GO:0005515//protein binding;GO:0019955//cytokine binding;GO:0019955//cytokine binding;GO:0005515//protein binding;	-
ENSG00000006025	300	2.60895	329	3.13297	333	2.88681	308	3.00718	272	2.7054	270	2.68449	17	47807372	47821834	-	6572	OSBPL7	GO:0005515;GO:0005654;GO:0005737;GO:0005776;GO:0005783;GO:0005789;GO:0005829;GO:0005829;GO:0005829;GO:0005829;GO:0005829;GO:0005886;GO:0005886;GO:0005886;GO:0005886;GO:0006699;GO:0006869;GO:0008289;GO:0008289;GO:0008289;GO:0010506;GO:0015248;GO:0015248;GO:0015485;GO:0015485;GO:0015918;GO:0016020;GO:0016020;GO:0032934;GO:0043231;GO:0071397;GO:0097038;GO:0097038;GO:1901800;GO:0005515;GO:0005654;GO:…	K20463	-	O;T;I	KOG1737;35DF0;38D4N;3BNXA;3CUCT;3J1WY;48AEA;48Z6A;4MBJJ;4MUG9	oxysterol binding protein like 7 [Source:HGNC Symbol;Acc:HGNC:16387]	114881	Q9BZF2;Q8WXP9	GO:0006699//bile acid biosynthetic process;GO:0006869//lipid transport;GO:0010506//regulation of autophagy;GO:0015918//sterol transport;GO:0071397//cellular response to cholesterol;GO:1901800//positive regulation of proteasomal protein catabolic process;GO:0006699//bile acid biosynthetic process;GO:0006869//lipid transport;GO:0010506//regulation of autophagy;GO:0015918//sterol transport;GO:007139…	GO:0005654//nucleoplasm;GO:0005737//cytoplasm;GO:0005776//autophagosome;GO:0005783//endoplasmic reticulum;GO:0005789//endoplasmic reticulum membrane;GO:0005829//cytosol;GO:0005829//cytosol;GO:0005829//cytosol;GO:0005829//cytosol;GO:0005829//cytosol;GO:0005886//plasma membrane;GO:0005886//plasma membrane;GO:0005886//plasma membrane;GO:0005886//plasma membrane;GO:0016020//membrane;GO:0016020//membr…	GO:0005515//protein binding;GO:0008289//lipid binding;GO:0008289//lipid binding;GO:0008289//lipid binding;GO:0015248//sterol transporter activity;GO:0015248//sterol transporter activity;GO:0015485//cholesterol binding;GO:0015485//cholesterol binding;GO:0032934//sterol binding;GO:0005515//protein binding;GO:0008289//lipid binding;GO:0008289//lipid binding;GO:0008289//lipid binding;GO:0015248//ster…	-
ENSG00000006042	1257	13.8503	1041	12.5601	1278	14.0374	1135	14.0406	1123	14.1522	1108	13.9579	17	32927910	32945106	+	5187	TMEM98	GO:0005515;GO:0005576;GO:0005615;GO:0005783;GO:0005783;GO:0005783;GO:0005789;GO:0005886;GO:0016020;GO:0016021;GO:0031642;GO:0045063;GO:0048715;GO:0070062;GO:0005515;GO:0005576;GO:0005615;GO:0005615;GO:0005783;GO:0005783;GO:0005783;GO:0005789;GO:0005789;GO:0005886;GO:0010955;GO:0016020;GO:0016021;GO:0031642;GO:0031642;GO:0045063;GO:0045063;GO:0048715;GO:0048715;GO:0070062;GO:1900181;GO:0005576;GO:…	K25292	-	S	2QT8U;35NGW;392J2;3BH9U;3CSGC;3J39G;486EY;492ZF;4MFQD;4N0IR	transmembrane protein 98 [Source:HGNC Symbol;Acc:HGNC:24529]	26022	Q9Y2Y6	GO:0031642//negative regulation of myelination;GO:0045063//T-helper 1 cell differentiation;GO:0048715//negative regulation of oligodendrocyte differentiation;GO:0010955//negative regulation of protein processing;GO:0031642//negative regulation of myelination;GO:0031642//negative regulation of myelination;GO:0045063//T-helper 1 cell differentiation;GO:0045063//T-helper 1 cell differentiation;GO:00…	GO:0005576//extracellular region;GO:0005615//extracellular space;GO:0005783//endoplasmic reticulum;GO:0005783//endoplasmic reticulum;GO:0005783//endoplasmic reticulum;GO:0005789//endoplasmic reticulum membrane;GO:0005886//plasma membrane;GO:0016020//membrane;GO:0016021//integral component of membrane;GO:0070062//extracellular exosome;GO:0005576//extracellular region;GO:0005615//extracellular spac…	GO:0005515//protein binding;GO:0005515//protein binding;	-
ENSG00000006047	6	0.0740488	4	0.0540559	12	0.147631	12	0.16627	8	0.112921	5	0.070549	17	7288263	7294639	-	4631	YBX2	GO:0003676;GO:0003676;GO:0003676;GO:0003677;GO:0003723;GO:0005634;GO:0005634;GO:0005634;GO:0005737;GO:0005737;GO:0005737;GO:0006366;GO:0007283;GO:0009386;GO:0010468;GO:0048599;GO:0120162;	K09277	-	J;K	KOG3070;35NHH;38WUV;3BRDB;3CU14;3J2GU;47ZA7;48V1E;4MBIJ;4MY5W	Y-box binding protein 2 [Source:HGNC Symbol;Acc:HGNC:17948]	51087	Q9Y2T7;A0A384MDP4	GO:0006366//transcription by RNA polymerase II;GO:0007283//spermatogenesis;GO:0009386//translational attenuation;GO:0010468//regulation of gene expression;GO:0048599//oocyte development;GO:0120162//positive regulation of cold-induced thermogenesis;	GO:0005634//nucleus;GO:0005634//nucleus;GO:0005634//nucleus;GO:0005737//cytoplasm;GO:0005737//cytoplasm;GO:0005737//cytoplasm;	GO:0003676//nucleic acid binding;GO:0003676//nucleic acid binding;GO:0003676//nucleic acid binding;GO:0003677//DNA binding;GO:0003723//RNA binding;	-
ENSG00000006059	0	0	0	0	0	0	0	0	0	0	0	0	17	41346092	41350828	-	1303	KRT33A	GO:0005198;GO:0005198;GO:0005615;GO:0005829;GO:0005856;GO:0005882;GO:0030855;GO:0045109;	K07604	-	S;Z	2SNBF;35GYF;39XDU;3BFSJ;3D0XP;3J4CT;48855;496GV;4MHTH;4N5S4	keratin 33A [Source:HGNC Symbol;Acc:HGNC:6450]	3883	O76009	GO:0030855//epithelial cell differentiation;GO:0045109//intermediate filament organization;	GO:0005615//extracellular space;GO:0005829//cytosol;GO:0005856//cytoskeleton;GO:0005882//intermediate filament;	GO:0005198//structural molecule activity;GO:0005198//structural molecule activity;	ko05150(Staphylococcus aureus infection);ko04915(Estrogen signaling pathway)
ENSG00000006062	209	2.10745	222	2.45121	175	1.75906	196	2.21887	146	1.68377	167	1.92523	17	45263119	45317029	-	5668	MAP3K14	GO:0000165;GO:0000166;GO:0001650;GO:0004672;GO:0004672;GO:0004672;GO:0004672;GO:0004674;GO:0004674;GO:0004674;GO:0004674;GO:0004674;GO:0004704;GO:0004704;GO:0004709;GO:0004712;GO:0005515;GO:0005515;GO:0005524;GO:0005524;GO:0005524;GO:0005654;GO:0005737;GO:0005829;GO:0005829;GO:0006468;GO:0006468;GO:0006468;GO:0006955;GO:0006955;GO:0007249;GO:0007249;GO:0016301;GO:0016310;GO:0016740;GO:0038061;GO:…	K04466	EC:2.7.11.25	S;T	KOG0198;35HVE;38GYZ;3BGG8;3CTXC;3J3ZW;481U8;49712;4MFYC;4N1Q0	mitogen-activated protein kinase kinase kinase 14 [Source:HGNC Symbol;Acc:HGNC:6853]	9020	Q99558;Q68D39	GO:0000165//MAPK cascade;GO:0006468//protein phosphorylation;GO:0006468//protein phosphorylation;GO:0006468//protein phosphorylation;GO:0006955//immune response;GO:0006955//immune response;GO:0007249//I-kappaB kinase/NF-kappaB signaling;GO:0007249//I-kappaB kinase/NF-kappaB signaling;GO:0016310//phosphorylation;GO:0038061//NIK/NF-kappaB signaling;GO:0043123//positive regulation of I-kappaB kinase…	GO:0001650//fibrillar center;GO:0005654//nucleoplasm;GO:0005737//cytoplasm;GO:0005829//cytosol;GO:0005829//cytosol;GO:0043231//intracellular membrane-bounded organelle;GO:0001650//fibrillar center;GO:0005654//nucleoplasm;GO:0005737//cytoplasm;GO:0005829//cytosol;GO:0005829//cytosol;GO:0043231//intracellular membrane-bounded organelle;GO:0001650//fibrillar center;GO:0005654//nucleoplasm;GO:0005737…	GO:0000166//nucleotide binding;GO:0004672//protein kinase activity;GO:0004672//protein kinase activity;GO:0004672//protein kinase activity;GO:0004672//protein kinase activity;GO:0004674//protein serine/threonine kinase activity;GO:0004674//protein serine/threonine kinase activity;GO:0004674//protein serine/threonine kinase activity;GO:0004674//protein serine/threonine kinase activity;GO:0004674//…	ko05208(Chemical carcinogenesis - reactive oxygen species);ko05169(Epstein-Barr virus infection);ko05166(Human T-cell leukemia virus 1 infection);ko05120(Epithelial cell signaling in Helicobacter pylori infection);ko04936(Alcoholic liver disease);ko04672(Intestinal immune network for IgA production);ko04668(TNF signaling pathway);ko04660(T cell receptor signaling pathway);ko04625(C-type lectin re…
ENSG00000006071	1	0.00209706	0	0	0	0	0	0	0	0	0	0	11	17392498	17476894	-	27254	ABCC8	GO:0000166;GO:0005524;GO:0005524;GO:0005524;GO:0006813;GO:0006813;GO:0008281;GO:0008281;GO:0016020;GO:0016020;GO:0016020;GO:0016021;GO:0016021;GO:0016021;GO:0055085;GO:0055085;GO:0140359;GO:0140359;GO:0005524;GO:0006813;GO:0008281;GO:0016020;GO:0016020;GO:0016021;GO:0016021;GO:0055085;GO:0140359;GO:0000166;GO:0005524;GO:0005524;GO:0005524;GO:0016020;GO:0016021;GO:0016021;GO:0016021;GO:0055085;GO:…	K05032	-	Q;V	KOG0054;35B9Q;38CH6;3BA19;3CSDY;3J61H;483KR;48YJD;4MFRZ;4N3AH	ATP binding cassette subfamily C member 8 [Source:HGNC Symbol;Acc:HGNC:59]	6833	Q09428	GO:0006813//potassium ion transport;GO:0006813//potassium ion transport;GO:0055085//transmembrane transport;GO:0055085//transmembrane transport;GO:0006813//potassium ion transport;GO:0055085//transmembrane transport;GO:0055085//transmembrane transport;GO:0055085//transmembrane transport;GO:0006813//potassium ion transport;GO:0006813//potassium ion transport;GO:0006813//potassium ion transport;GO:…	GO:0016020//membrane;GO:0016020//membrane;GO:0016020//membrane;GO:0016021//integral component of membrane;GO:0016021//integral component of membrane;GO:0016021//integral component of membrane;GO:0016020//membrane;GO:0016020//membrane;GO:0016021//integral component of membrane;GO:0016021//integral component of membrane;GO:0016020//membrane;GO:0016021//integral component of membrane;GO:0016021//int…	GO:0000166//nucleotide binding;GO:0005524//ATP binding;GO:0005524//ATP binding;GO:0005524//ATP binding;GO:0008281//sulfonylurea receptor activity;GO:0008281//sulfonylurea receptor activity;GO:0140359//ABC-type transporter activity;GO:0140359//ABC-type transporter activity;GO:0005524//ATP binding;GO:0008281//sulfonylurea receptor activity;GO:0140359//ABC-type transporter activity;GO:0000166//nucle…	ko04930(Type II diabetes mellitus);ko04911(Insulin secretion);ko02010(ABC transporters)
ENSG00000006116	0	0	0	0	0	0	0	0	0	0	0	0	16	24256335	24362412	+	1917	CACNG3	GO:0005244;GO:0005245;GO:0005245;GO:0005262;GO:0005886;GO:0005891;GO:0006605;GO:0006605;GO:0006811;GO:0006816;GO:0006816;GO:0006816;GO:0008104;GO:0008104;GO:0016020;GO:0016020;GO:0016020;GO:0016021;GO:0016021;GO:0016021;GO:0016247;GO:0019226;GO:0030165;GO:0030425;GO:0030666;GO:0032281;GO:0032281;GO:0032281;GO:0032281;GO:0034765;GO:0035255;GO:0036477;GO:0036477;GO:0051968;GO:0060076;GO:0070588;GO:…	K04868	-	C;P	2QVF5;35P35;38G9J;3BDBG;3D1N8;3J2J6;48BP8;493W1;4MBTN;4MS38	calcium voltage-gated channel auxiliary subunit gamma 3 [Source:HGNC Symbol;Acc:HGNC:1407]	10368	O60359	GO:0006605//protein targeting;GO:0006605//protein targeting;GO:0006811//ion transport;GO:0006816//calcium ion transport;GO:0006816//calcium ion transport;GO:0006816//calcium ion transport;GO:0008104//protein localization;GO:0008104//protein localization;GO:0019226//transmission of nerve impulse;GO:0034765//regulation of ion transmembrane transport;GO:0051968//positive regulation of synaptic trans…	GO:0005886//plasma membrane;GO:0005891//voltage-gated calcium channel complex;GO:0016020//membrane;GO:0016020//membrane;GO:0016020//membrane;GO:0016021//integral component of membrane;GO:0016021//integral component of membrane;GO:0016021//integral component of membrane;GO:0030425//dendrite;GO:0030666//endocytic vesicle membrane;GO:0032281//AMPA glutamate receptor complex;GO:0032281//AMPA glutamat…	GO:0005244//voltage-gated ion channel activity;GO:0005245//voltage-gated calcium channel activity;GO:0005245//voltage-gated calcium channel activity;GO:0005262//calcium channel activity;GO:0016247//channel regulator activity;GO:0030165//PDZ domain binding;GO:0035255//ionotropic glutamate receptor binding;	ko05414(Dilated cardiomyopathy);ko05412(Arrhythmogenic right ventricular cardiomyopathy);ko05410(Hypertrophic cardiomyopathy);ko04921(Oxytocin signaling pathway);ko04261(Adrenergic signaling in cardiomyocytes);ko04260(Cardiac muscle contraction);ko04010(MAPK signaling pathway)
ENSG00000006118	2214	17.3959	2069	17.801	2015	15.7824	1822	16.0724	1882	16.9124	1631	14.6513	11	60924460	60937159	+	7274	TMEM132A	GO:0000139;GO:0003674;GO:0005783;GO:0005783;GO:0005788;GO:0005789;GO:0005794;GO:0005794;GO:0008150;GO:0016020;GO:0016021;GO:0070062;GO:0000139;GO:0003674;GO:0005783;GO:0005783;GO:0005788;GO:0005789;GO:0005794;GO:0005794;GO:0008150;GO:0016020;GO:0016021;GO:0070062;	K17599	-	S;O;J;I	KOG4789;35E5D;38H28;3B9Z0;3CS00;3J402;486YF;493I5;4M92E;4N39K	transmembrane protein 132A [Source:HGNC Symbol;Acc:HGNC:31092]	54972	Q24JP5	GO:0008150//biological_process;GO:0008150//biological_process;	GO:0000139//Golgi membrane;GO:0005783//endoplasmic reticulum;GO:0005783//endoplasmic reticulum;GO:0005788//endoplasmic reticulum lumen;GO:0005789//endoplasmic reticulum membrane;GO:0005794//Golgi apparatus;GO:0005794//Golgi apparatus;GO:0016020//membrane;GO:0016021//integral component of membrane;GO:0070062//extracellular exosome;GO:0000139//Golgi membrane;GO:0005783//endoplasmic reticulum;GO:000…	GO:0003674//molecular_function;GO:0003674//molecular_function;	-
ENSG00000006125	8527	64.2005	7794	64.2568	8519	63.9383	7489	63.304	7036	60.588	7304	62.872	17	35578046	35726413	+	7591	AP2B1	GO:0006886;GO:0006886;GO:0015031;GO:0016020;GO:0016192;GO:0016192;GO:0030117;GO:0030117;GO:0005515;GO:0006886;GO:0006886;GO:0015031;GO:0015031;GO:0015031;GO:0016020;GO:0016192;GO:0016192;GO:0030117;GO:0030117;GO:0030276;GO:0030276;GO:0005048;GO:0005515;GO:0005515;GO:0005515;GO:0005515;GO:0005515;GO:0005515;GO:0005829;GO:0005886;GO:0005886;GO:0005905;GO:0006886;GO:0006886;GO:0006897;GO:0009898;GO:…	K11825	-	U	KOG1061;35ABS;38BHY;3BD5B;3CUTQ;3JA7A;483PJ;48Z4N;4MCPP;4MW51	adaptor related protein complex 2 subunit beta 1 [Source:HGNC Symbol;Acc:HGNC:563]	163	P63010	GO:0006886//intracellular protein transport;GO:0006886//intracellular protein transport;GO:0015031//protein transport;GO:0016192//vesicle-mediated transport;GO:0016192//vesicle-mediated transport;GO:0006886//intracellular protein transport;GO:0006886//intracellular protein transport;GO:0015031//protein transport;GO:0015031//protein transport;GO:0015031//protein transport;GO:0016192//vesicle-media…	GO:0016020//membrane;GO:0030117//membrane coat;GO:0030117//membrane coat;GO:0016020//membrane;GO:0030117//membrane coat;GO:0030117//membrane coat;GO:0005829//cytosol;GO:0005886//plasma membrane;GO:0005886//plasma membrane;GO:0005905//clathrin-coated pit;GO:0009898//cytoplasmic side of plasma membrane;GO:0016020//membrane;GO:0030117//membrane coat;GO:0030117//membrane coat;GO:0030122//AP-2 adaptor…	GO:0005515//protein binding;GO:0030276//clathrin binding;GO:0030276//clathrin binding;GO:0005048//signal sequence binding;GO:0005515//protein binding;GO:0005515//protein binding;GO:0005515//protein binding;GO:0005515//protein binding;GO:0005515//protein binding;GO:0005515//protein binding;GO:0030276//clathrin binding;GO:0030276//clathrin binding;GO:0030276//clathrin binding;GO:0030276//clathrin b…	ko05016(Huntington disease);ko04961(Endocrine and other factor-regulated calcium reabsorption);ko04721(Synaptic vesicle cycle);ko04144(Endocytosis)
ENSG00000006128	0	0	0	0	0	0	0	0	0	0	0	0	7	97732084	97740472	+	1712	TAC1	GO:0005576;GO:0005576;GO:0005576;GO:0005615;GO:0005615;GO:0006954;GO:0006954;GO:0007204;GO:0007204;GO:0007217;GO:0007217;GO:0007217;GO:0007218;GO:0007267;GO:0007268;GO:0007320;GO:0009582;GO:0019233;GO:0030424;GO:0031835;GO:0043025;GO:0045202;GO:0048265;GO:1990090;GO:0005576;GO:0005576;GO:0005615;GO:0005615;GO:0006954;GO:0007204;GO:0007204;GO:0007217;GO:0007217;GO:0007217;GO:0007218;GO:0007267;GO:…	K05239	-	S;T	2S1KJ;35PR1;3A2VN;3BQHD;3D7BU;3JGE5;48E09;49AX9;4MJ39;4N6QX	tachykinin precursor 1 [Source:HGNC Symbol;Acc:HGNC:11517]	6863	P20366	GO:0006954//inflammatory response;GO:0006954//inflammatory response;GO:0007204//positive regulation of cytosolic calcium ion concentration;GO:0007204//positive regulation of cytosolic calcium ion concentration;GO:0007217//tachykinin receptor signaling pathway;GO:0007217//tachykinin receptor signaling pathway;GO:0007217//tachykinin receptor signaling pathway;GO:0007218//neuropeptide signaling path…	GO:0005576//extracellular region;GO:0005576//extracellular region;GO:0005576//extracellular region;GO:0005615//extracellular space;GO:0005615//extracellular space;GO:0030424//axon;GO:0043025//neuronal cell body;GO:0045202//synapse;GO:0005576//extracellular region;GO:0005576//extracellular region;GO:0005615//extracellular space;GO:0005615//extracellular space;GO:0045202//synapse;GO:0005576//extrac…	GO:0031835//substance P receptor binding;GO:0031835//substance P receptor binding;GO:0031835//substance P receptor binding;	ko04080(Neuroactive ligand-receptor interaction)
ENSG00000006194	675	6.02506	573	5.60053	721	6.41539	643	6.44368	619	6.31927	589	6.01073	16	3263800	3301401	+	6403	ZNF263	GO:0005634;GO:0000122;GO:0000122;GO:0000976;GO:0000978;GO:0000981;GO:0001227;GO:0003677;GO:0003700;GO:0005515;GO:0005515;GO:0005634;GO:0005634;GO:0006355;GO:0006355;GO:0006355;GO:0006357;GO:0043565;GO:0045944;GO:0046872;GO:1990837;GO:0005634;GO:0005634;GO:0005634;	K09229	-	K	35D23;39ZDF;3BK88;3CRBN;3JA8Q;48253;495DX;4MBXP;4MVR4	zinc finger protein 263 [Source:HGNC Symbol;Acc:HGNC:13056]	10127	O14978	GO:0000122//negative regulation of transcription by RNA polymerase II;GO:0000122//negative regulation of transcription by RNA polymerase II;GO:0006355//regulation of transcription, DNA-templated;GO:0006355//regulation of transcription, DNA-templated;GO:0006355//regulation of transcription, DNA-templated;GO:0006357//regulation of transcription by RNA polymerase II;GO:0045944//positive regulation o…	GO:0005634//nucleus;GO:0005634//nucleus;GO:0005634//nucleus;GO:0005634//nucleus;GO:0005634//nucleus;GO:0005634//nucleus;	GO:0000976//transcription cis-regulatory region binding;GO:0000978//RNA polymerase II cis-regulatory region sequence-specific DNA binding;GO:0000981//DNA-binding transcription factor activity, RNA polymerase II-specific;GO:0001227//DNA-binding transcription repressor activity, RNA polymerase II-specific;GO:0003677//DNA binding;GO:0003700//DNA-binding transcription factor activity;GO:0005515//prot…	-
ENSG00000006210	22	0.210969	19	0.19951	31	0.296338	14	0.150726	10	0.109677	10	0.109635	16	57372477	57385044	+	5960	CX3CL1	GO:0001774;GO:0001954;GO:0002052;GO:0002523;GO:0002548;GO:0002931;GO:0005102;GO:0005125;GO:0005178;GO:0005515;GO:0005515;GO:0005576;GO:0005576;GO:0005576;GO:0005576;GO:0005576;GO:0005615;GO:0005615;GO:0005886;GO:0005886;GO:0005886;GO:0006935;GO:0006952;GO:0006954;GO:0006954;GO:0006955;GO:0006955;GO:0006955;GO:0007155;GO:0007155;GO:0007186;GO:0007186;GO:0007267;GO:0007568;GO:0008009;GO:0008009;GO:…	K05508	-	S;T	2SNIE;35NS0;39YXR;3BKDS;3CSPD;3J2U5;48BYT;49721;4MFI9;4MW08	C-X3-C motif chemokine ligand 1 [Source:HGNC Symbol;Acc:HGNC:10647]	6376	P78423;A0N0N7	GO:0001774//microglial cell activation;GO:0001954//positive regulation of cell-matrix adhesion;GO:0002052//positive regulation of neuroblast proliferation;GO:0002523//leukocyte migration involved in inflammatory response;GO:0002548//monocyte chemotaxis;GO:0002931//response to ischemia;GO:0006935//chemotaxis;GO:0006952//defense response;GO:0006954//inflammatory response;GO:0006954//inflammatory re…	GO:0005576//extracellular region;GO:0005576//extracellular region;GO:0005576//extracellular region;GO:0005576//extracellular region;GO:0005576//extracellular region;GO:0005615//extracellular space;GO:0005615//extracellular space;GO:0005886//plasma membrane;GO:0005886//plasma membrane;GO:0005886//plasma membrane;GO:0009986//cell surface;GO:0016020//membrane;GO:0016020//membrane;GO:0016021//integra…	GO:0005102//signaling receptor binding;GO:0005125//cytokine activity;GO:0005178//integrin binding;GO:0005515//protein binding;GO:0005515//protein binding;GO:0008009//chemokine activity;GO:0008009//chemokine activity;GO:0008009//chemokine activity;GO:0008009//chemokine activity;GO:0008009//chemokine activity;GO:0031737//CX3C chemokine receptor binding;GO:0031737//CX3C chemokine receptor binding;GO…	ko05163(Human cytomegalovirus infection);ko04668(TNF signaling pathway);ko04062(Chemokine signaling pathway);ko04061(Viral protein interaction with cytokine and cytokine receptor);ko04060(Cytokine-cytokine receptor interaction)
ENSG00000006282	1078	11.5442	999	11.7146	944	10.0773	915	11.001	847	10.374	739	9.0478	17	50543058	50555852	+	5337	SPATA20	GO:0005576;GO:0005975;GO:0005975;GO:0007283;GO:0030154;GO:0005576;GO:0005975;GO:0005975;GO:0007283;GO:0030154;GO:0005576;GO:0005975;GO:0005975;GO:0007283;GO:0030154;GO:0005576;GO:0005975;GO:0007283;GO:0030154;GO:0005576;GO:0005975;GO:0005975;GO:0005975;GO:0007283;GO:0030154;GO:0005975;GO:0005975;	-	-	O	KOG2244;35MA4;38VM1;3BDEY;3CTDG;3J43A;489FR;4910U;4MMTV;4N2QQ	spermatogenesis associated 20 [Source:HGNC Symbol;Acc:HGNC:26125]	64847	Q8TB22	GO:0005975//carbohydrate metabolic process;GO:0005975//carbohydrate metabolic process;GO:0007283//spermatogenesis;GO:0030154//cell differentiation;GO:0005975//carbohydrate metabolic process;GO:0005975//carbohydrate metabolic process;GO:0007283//spermatogenesis;GO:0030154//cell differentiation;GO:0005975//carbohydrate metabolic process;GO:0005975//carbohydrate metabolic process;GO:0007283//spermat…	GO:0005576//extracellular region;GO:0005576//extracellular region;GO:0005576//extracellular region;GO:0005576//extracellular region;GO:0005576//extracellular region;	-	-
ENSG00000006283	0	0	0	0	0	0	1	0.00637708	2	0.0129929	0	0	17	50560715	50627474	+	10062	CACNA1G	GO:0001518;GO:0003163;GO:0005216;GO:0005216;GO:0005244;GO:0005245;GO:0005245;GO:0005248;GO:0005261;GO:0005262;GO:0005737;GO:0005886;GO:0005886;GO:0005891;GO:0005891;GO:0005891;GO:0005891;GO:0006811;GO:0006811;GO:0006811;GO:0006816;GO:0008332;GO:0008332;GO:0008332;GO:0008332;GO:0016020;GO:0016020;GO:0016020;GO:0016021;GO:0019228;GO:0034765;GO:0035725;GO:0042391;GO:0043005;GO:0045202;GO:0045956;GO:…	K04854	-	T;C;P	KOG2302;35ITU;3ARFA;3C2IT;3DHPC;3J7IF;47ZG2;491K6;4MCFR;4N359	calcium voltage-gated channel subunit alpha1 G [Source:HGNC Symbol;Acc:HGNC:1394]	8913	O43497	GO:0003163//sinoatrial node development;GO:0006811//ion transport;GO:0006811//ion transport;GO:0006811//ion transport;GO:0006816//calcium ion transport;GO:0019228//neuronal action potential;GO:0034765//regulation of ion transmembrane transport;GO:0035725//sodium ion transmembrane transport;GO:0042391//regulation of membrane potential;GO:0045956//positive regulation of calcium ion-dependent exocyt…	GO:0001518//voltage-gated sodium channel complex;GO:0005737//cytoplasm;GO:0005886//plasma membrane;GO:0005886//plasma membrane;GO:0005891//voltage-gated calcium channel complex;GO:0005891//voltage-gated calcium channel complex;GO:0005891//voltage-gated calcium channel complex;GO:0005891//voltage-gated calcium channel complex;GO:0016020//membrane;GO:0016020//membrane;GO:0016020//membrane;GO:001602…	GO:0005216//ion channel activity;GO:0005216//ion channel activity;GO:0005244//voltage-gated ion channel activity;GO:0005245//voltage-gated calcium channel activity;GO:0005245//voltage-gated calcium channel activity;GO:0005248//voltage-gated sodium channel activity;GO:0005261//cation channel activity;GO:0005262//calcium channel activity;GO:0008332//low voltage-gated calcium channel activity;GO:000…	ko04934(Cushing syndrome);ko04930(Type II diabetes mellitus);ko04929(GnRH secretion);ko04927(Cortisol synthesis and secretion);ko04925(Aldosterone synthesis and secretion);ko04713(Circadian entrainment);ko04020(Calcium signaling pathway);ko04010(MAPK signaling pathway)
ENSG00000006327	1220	38.7157	1056	36.6951	991	31.3496	1086	38.6921	848	30.7781	1101	39.9456	16	3018445	3022383	+	1801	TNFRSF12A	GO:0005515;GO:0005886;GO:0005886;GO:0016020;GO:0016021;GO:0043065;GO:0043065;GO:0001525;GO:0005515;GO:0005515;GO:0005515;GO:0005886;GO:0005886;GO:0005886;GO:0005886;GO:0006915;GO:0007155;GO:0016020;GO:0016021;GO:0030154;GO:0043065;GO:0043065;GO:0043065;GO:0061041;GO:2001238;GO:2001238;GO:0001525;GO:0005515;GO:0005515;GO:0005515;GO:0005886;GO:0005886;GO:0005886;GO:0005886;GO:0006915;GO:0007155;GO:…	K05149	-	S;T	2SFZC;35Q5V;3A274;3BR0P;3DB7A;3JGZ7;48EME;49BG3;4MJEY;4N6VU	TNF receptor superfamily member 12A [Source:HGNC Symbol;Acc:HGNC:18152]	51330	Q9NP84	GO:0043065//positive regulation of apoptotic process;GO:0043065//positive regulation of apoptotic process;GO:0001525//angiogenesis;GO:0006915//apoptotic process;GO:0007155//cell adhesion;GO:0030154//cell differentiation;GO:0043065//positive regulation of apoptotic process;GO:0043065//positive regulation of apoptotic process;GO:0043065//positive regulation of apoptotic process;GO:0061041//regulati…	GO:0005886//plasma membrane;GO:0005886//plasma membrane;GO:0016020//membrane;GO:0016021//integral component of membrane;GO:0005886//plasma membrane;GO:0005886//plasma membrane;GO:0005886//plasma membrane;GO:0005886//plasma membrane;GO:0016020//membrane;GO:0016021//integral component of membrane;GO:0005886//plasma membrane;GO:0005886//plasma membrane;GO:0005886//plasma membrane;GO:0005886//plasma …	GO:0005515//protein binding;GO:0005515//protein binding;GO:0005515//protein binding;GO:0005515//protein binding;GO:0005515//protein binding;GO:0005515//protein binding;GO:0005515//protein binding;GO:0005515//protein binding;GO:0005515//protein binding;	ko04060(Cytokine-cytokine receptor interaction)
ENSG00000006377	0	0	0	0	0	0	0	0	0	0	0	0	7	97005553	97011040	+	3445	DLX6	GO:0000785;GO:0000978;GO:0000981;GO:0000981;GO:0000981;GO:0000981;GO:0001501;GO:0003677;GO:0003677;GO:0003677;GO:0003700;GO:0005634;GO:0006355;GO:0006355;GO:0006357;GO:0007399;GO:0030154;GO:0030326;GO:0030855;GO:0042472;GO:0048646;GO:0050679;GO:0060021;GO:0060322;GO:1990837;GO:0000981;GO:0000981;GO:0003677;GO:0003677;GO:0003677;GO:0005634;GO:0006355;GO:0006355;GO:0006357;	K09314	-	K	KOG0850;35B5K;38JMB;3BKF4;3CRQW;3J75Z;484YF;48Y77;4MKN3;4N2EA	distal-less homeobox 6 [Source:HGNC Symbol;Acc:HGNC:2919]	1750	P56179	GO:0001501//skeletal system development;GO:0006355//regulation of transcription, DNA-templated;GO:0006355//regulation of transcription, DNA-templated;GO:0006357//regulation of transcription by RNA polymerase II;GO:0007399//nervous system development;GO:0030154//cell differentiation;GO:0030326//embryonic limb morphogenesis;GO:0030855//epithelial cell differentiation;GO:0042472//inner ear morphogen…	GO:0000785//chromatin;GO:0005634//nucleus;GO:0005634//nucleus;	GO:0000978//RNA polymerase II cis-regulatory region sequence-specific DNA binding;GO:0000981//DNA-binding transcription factor activity, RNA polymerase II-specific;GO:0000981//DNA-binding transcription factor activity, RNA polymerase II-specific;GO:0000981//DNA-binding transcription factor activity, RNA polymerase II-specific;GO:0000981//DNA-binding transcription factor activity, RNA polymerase I…	-
ENSG00000006432	2	0.0092287	0	0	4	0.0183993	1	0.00518054	3	0.0158325	9	0.0474796	14	70722526	70809534	-	12386	MAP3K9	GO:0000165;GO:0000166;GO:0004672;GO:0004672;GO:0004672;GO:0004674;GO:0004674;GO:0004706;GO:0004706;GO:0004708;GO:0004709;GO:0004709;GO:0004709;GO:0004712;GO:0005515;GO:0005515;GO:0005524;GO:0005524;GO:0005524;GO:0005575;GO:0006468;GO:0006468;GO:0006468;GO:0006915;GO:0008219;GO:0016301;GO:0016310;GO:0016740;GO:0042803;GO:0043065;GO:0046777;GO:0106310;GO:0000165;GO:0000166;GO:0004672;GO:0004672;GO:…	K04417	EC:2.7.11.25	T;K;L	KOG0192;35AIR;38EJD;3BAGP;3CRMT;3J2I0;480QS;48YA3;4MFNI;4MVAQ	mitogen-activated protein kinase kinase kinase 9 [Source:HGNC Symbol;Acc:HGNC:6861]	4293	P80192;Q8NEB1	GO:0000165//MAPK cascade;GO:0006468//protein phosphorylation;GO:0006468//protein phosphorylation;GO:0006468//protein phosphorylation;GO:0006915//apoptotic process;GO:0008219//cell death;GO:0016310//phosphorylation;GO:0043065//positive regulation of apoptotic process;GO:0046777//protein autophosphorylation;GO:0000165//MAPK cascade;GO:0006468//protein phosphorylation;GO:0006468//protein phosphoryla…	GO:0005575//cellular_component;GO:0005575//cellular_component;	GO:0000166//nucleotide binding;GO:0004672//protein kinase activity;GO:0004672//protein kinase activity;GO:0004672//protein kinase activity;GO:0004674//protein serine/threonine kinase activity;GO:0004674//protein serine/threonine kinase activity;GO:0004706//JUN kinase kinase kinase activity;GO:0004706//JUN kinase kinase kinase activity;GO:0004708//MAP kinase kinase activity;GO:0004709//MAP kinase …	-
ENSG00000006451	3597	57.4408	2616	45.744	4213	67.0658	3484	62.463	3408	62.2441	3910	71.3856	7	39623565	39708120	+	3579	RALA	GO:0000166;GO:0001843;GO:0003924;GO:0003924;GO:0003924;GO:0003924;GO:0003925;GO:0005515;GO:0005515;GO:0005515;GO:0005525;GO:0005525;GO:0005525;GO:0005525;GO:0005525;GO:0005739;GO:0005886;GO:0005886;GO:0005886;GO:0005886;GO:0005886;GO:0005925;GO:0005925;GO:0006887;GO:0006935;GO:0007049;GO:0007165;GO:0007165;GO:0007165;GO:0007265;GO:0007265;GO:0007265;GO:0007265;GO:0009986;GO:0016020;GO:0016020;GO:…	K07834	-	S;G;U	KOG0395;35G76;38TG4;3BCK4;3CSJH;3JA2G;485XQ;494F3;4MDGC;4MYJX	RAS like proto-oncogene A [Source:HGNC Symbol;Acc:HGNC:9839]	5898	P11233	GO:0001843//neural tube closure;GO:0006887//exocytosis;GO:0006935//chemotaxis;GO:0007049//cell cycle;GO:0007165//signal transduction;GO:0007165//signal transduction;GO:0007165//signal transduction;GO:0007265//Ras protein signal transduction;GO:0007265//Ras protein signal transduction;GO:0007265//Ras protein signal transduction;GO:0007265//Ras protein signal transduction;GO:0017157//regulation of …	GO:0005739//mitochondrion;GO:0005886//plasma membrane;GO:0005886//plasma membrane;GO:0005886//plasma membrane;GO:0005886//plasma membrane;GO:0005886//plasma membrane;GO:0005925//focal adhesion;GO:0005925//focal adhesion;GO:0009986//cell surface;GO:0016020//membrane;GO:0016020//membrane;GO:0016020//membrane;GO:0030139//endocytic vesicle;GO:0030659//cytoplasmic vesicle membrane;GO:0032154//cleavage…	GO:0000166//nucleotide binding;GO:0003924//GTPase activity;GO:0003924//GTPase activity;GO:0003924//GTPase activity;GO:0003924//GTPase activity;GO:0003925//G protein activity;GO:0005515//protein binding;GO:0005515//protein binding;GO:0005515//protein binding;GO:0005525//GTP binding;GO:0005525//GTP binding;GO:0005525//GTP binding;GO:0005525//GTP binding;GO:0005525//GTP binding;GO:0016787//hydrolase…	ko05212(Pancreatic cancer);ko05210(Colorectal cancer);ko05200(Pathways in cancer);ko05132(Salmonella infection);ko04072(Phospholipase D signaling pathway);ko04015(Rap1 signaling pathway);ko04014(Ras signaling pathway)
ENSG00000006453	94	1.11438	91	1.18131	95	1.12269	116	1.54393	109	1.47792	101	1.36893	7	98291650	98401090	-	4821	BAIAP2L1	GO:0003779;GO:0005515;GO:0005515;GO:0005654;GO:0005654;GO:0005737;GO:0005829;GO:0005829;GO:0005829;GO:0005829;GO:0005856;GO:0005886;GO:0005912;GO:0007009;GO:0007009;GO:0009617;GO:0015629;GO:0030833;GO:0030833;GO:0030838;GO:0030838;GO:0046626;GO:0046626;GO:0051017;GO:0051764;GO:0070062;GO:0070064;GO:0098609;GO:0098641;GO:2000251;GO:2000251;	K20127	-	S;Z;T	2QQC6;35BEW;39V68;3BEIU;3D1XK;3J7Y8;47YZV;497EI;4MAX1;4MY7D	BAR/IMD domain containing adaptor protein 2 like 1 [Source:HGNC Symbol;Acc:HGNC:21649]	55971	Q9UHR4	GO:0007009//plasma membrane organization;GO:0007009//plasma membrane organization;GO:0009617//response to bacterium;GO:0030833//regulation of actin filament polymerization;GO:0030833//regulation of actin filament polymerization;GO:0030838//positive regulation of actin filament polymerization;GO:0030838//positive regulation of actin filament polymerization;GO:0046626//regulation of insulin recepto…	GO:0005654//nucleoplasm;GO:0005654//nucleoplasm;GO:0005737//cytoplasm;GO:0005829//cytosol;GO:0005829//cytosol;GO:0005829//cytosol;GO:0005829//cytosol;GO:0005856//cytoskeleton;GO:0005886//plasma membrane;GO:0005912//adherens junction;GO:0015629//actin cytoskeleton;GO:0070062//extracellular exosome;	GO:0003779//actin binding;GO:0005515//protein binding;GO:0005515//protein binding;GO:0070064//proline-rich region binding;GO:0098641//cadherin binding involved in cell-cell adhesion;	ko05130(Pathogenic Escherichia coli infection)
ENSG00000006459	113	0.688668	66	0.440445	140	0.850529	68	0.46527	114	0.794611	147	1.02424	7	140084746	140176983	-	9378	KDM7A	GO:0003712;GO:0005506;GO:0005634;GO:0005654;GO:0005654;GO:0005730;GO:0006325;GO:0006357;GO:0006482;GO:0007399;GO:0008270;GO:0016491;GO:0016706;GO:0030901;GO:0032452;GO:0032452;GO:0032452;GO:0032454;GO:0032454;GO:0033169;GO:0033169;GO:0035064;GO:0035574;GO:0035575;GO:0045893;GO:0046872;GO:0051213;GO:0051864;GO:0070076;GO:0070544;GO:0071557;GO:0071557;GO:0071558;GO:0071558;GO:0140683;GO:0046872;GO:…	K11445	-	O;B	KOG1633;KOG1632;35H1C;38CF1;3B9VC;3CXF7;3JA7J;481KS;48VVX;4MA10;4MTBW	lysine demethylase 7A [Source:HGNC Symbol;Acc:HGNC:22224]	80853	Q6ZMT4	GO:0006325//chromatin organization;GO:0006357//regulation of transcription by RNA polymerase II;GO:0006482//protein demethylation;GO:0007399//nervous system development;GO:0030901//midbrain development;GO:0033169//histone H3-K9 demethylation;GO:0033169//histone H3-K9 demethylation;GO:0035574//histone H4-K20 demethylation;GO:0045893//positive regulation of transcription, DNA-templated;GO:0070076//…	GO:0005634//nucleus;GO:0005654//nucleoplasm;GO:0005654//nucleoplasm;GO:0005730//nucleolus;	GO:0003712//transcription coregulator activity;GO:0005506//iron ion binding;GO:0008270//zinc ion binding;GO:0016491//oxidoreductase activity;GO:0016706//2-oxoglutarate-dependent dioxygenase activity;GO:0032452//histone demethylase activity;GO:0032452//histone demethylase activity;GO:0032452//histone demethylase activity;GO:0032454//histone H3-methyl-lysine-9 demethylase activity;GO:0032454//histo…	-
ENSG00000006468	401	2.38362	304	1.97871	503	2.98051	402	2.68277	380	2.58342	407	2.76593	7	13891229	13991425	-	9615	ETV1	GO:0000785;GO:0000978;GO:0000981;GO:0000981;GO:0001228;GO:0003677;GO:0003700;GO:0003700;GO:0003700;GO:0005515;GO:0005634;GO:0005634;GO:0005634;GO:0005634;GO:0006355;GO:0006355;GO:0006355;GO:0006357;GO:0006357;GO:0006357;GO:0006366;GO:0006366;GO:0006366;GO:0007411;GO:0007517;GO:0007638;GO:0030154;GO:0043565;GO:0043565;GO:0043565;GO:0045893;GO:0045944;GO:0048935;GO:0048935;GO:0048935;GO:1990837;GO:…	K09431	-	K	KOG3806;35F5F;39BMS;3B9K7;3CVNV;3JDZ1;483SY;494S4;4MGN7;4MYYB	ETS variant transcription factor 1 [Source:HGNC Symbol;Acc:HGNC:3490]	2115	P50549	GO:0006355//regulation of transcription, DNA-templated;GO:0006355//regulation of transcription, DNA-templated;GO:0006355//regulation of transcription, DNA-templated;GO:0006357//regulation of transcription by RNA polymerase II;GO:0006357//regulation of transcription by RNA polymerase II;GO:0006357//regulation of transcription by RNA polymerase II;GO:0006366//transcription by RNA polymerase II;GO:0…	GO:0000785//chromatin;GO:0005634//nucleus;GO:0005634//nucleus;GO:0005634//nucleus;GO:0005634//nucleus;GO:0000785//chromatin;GO:0005634//nucleus;GO:0005634//nucleus;GO:0005634//nucleus;GO:0005634//nucleus;GO:0005634//nucleus;GO:0005634//nucleus;GO:0005634//nucleus;GO:0000785//chromatin;GO:0005634//nucleus;GO:0005634//nucleus;GO:0005634//nucleus;GO:0005634//nucleus;GO:0000785//chromatin;GO:0005634/…	GO:0000978//RNA polymerase II cis-regulatory region sequence-specific DNA binding;GO:0000981//DNA-binding transcription factor activity, RNA polymerase II-specific;GO:0000981//DNA-binding transcription factor activity, RNA polymerase II-specific;GO:0001228//DNA-binding transcription activator activity, RNA polymerase II-specific;GO:0003677//DNA binding;GO:0003700//DNA-binding transcription factor…	ko05202(Transcriptional misregulation in cancer)
ENSG00000006530	593	3.16836	511	2.98963	656	3.49392	523	3.13723	498	3.04318	538	3.28637	7	141551278	141655244	+	10697	AGK	GO:0003951;GO:0005739;GO:0005739;GO:0005743;GO:0005758;GO:0016020;GO:0016301;GO:0016301;GO:0043231;GO:0046486;GO:0003951;GO:0016301;GO:0003951;GO:0005739;GO:0005743;GO:0005758;GO:0016020;GO:0016301;GO:0016301;GO:0046486;GO:0000166;GO:0001727;GO:0001727;GO:0001729;GO:0001729;GO:0001729;GO:0001729;GO:0003951;GO:0004143;GO:0004143;GO:0004143;GO:0004143;GO:0005515;GO:0005524;GO:0005737;GO:0005739;GO:…	K09881	EC:2.7.1.94	-	-	acylglycerol kinase [Source:HGNC Symbol;Acc:HGNC:21869]	55750	Q53H12;A4D1U5	GO:0046486//glycerolipid metabolic process;GO:0046486//glycerolipid metabolic process;GO:0006629//lipid metabolic process;GO:0006665//sphingolipid metabolic process;GO:0016310//phosphorylation;GO:0016310//phosphorylation;GO:0045039//protein insertion into mitochondrial inner membrane;GO:0045039//protein insertion into mitochondrial inner membrane;GO:0046486//glycerolipid metabolic process;GO:0046…	GO:0005739//mitochondrion;GO:0005739//mitochondrion;GO:0005743//mitochondrial inner membrane;GO:0005758//mitochondrial intermembrane space;GO:0016020//membrane;GO:0043231//intracellular membrane-bounded organelle;GO:0005739//mitochondrion;GO:0005743//mitochondrial inner membrane;GO:0005758//mitochondrial intermembrane space;GO:0016020//membrane;GO:0005737//cytoplasm;GO:0005739//mitochondrion;GO:0…	GO:0003951//NAD+ kinase activity;GO:0016301//kinase activity;GO:0016301//kinase activity;GO:0003951//NAD+ kinase activity;GO:0016301//kinase activity;GO:0003951//NAD+ kinase activity;GO:0016301//kinase activity;GO:0016301//kinase activity;GO:0000166//nucleotide binding;GO:0001727//lipid kinase activity;GO:0001727//lipid kinase activity;GO:0001729//ceramide kinase activity;GO:0001729//ceramide kin…	ko00561(Glycerolipid metabolism)
ENSG00000006534	14	0.120832	4	0.0378032	13	0.111847	8	0.0775189	22	0.217167	9	0.0888074	11	68008578	68029282	+	6622	ALDH3B1	GO:0004028;GO:0004029;GO:0004029;GO:0004030;GO:0004030;GO:0004030;GO:0005515;GO:0005737;GO:0005737;GO:0005886;GO:0005886;GO:0006066;GO:0006068;GO:0006081;GO:0006081;GO:0006081;GO:0006629;GO:0006629;GO:0006979;GO:0016020;GO:0016491;GO:0016491;GO:0016491;GO:0016620;GO:0016620;GO:0016620;GO:0018477;GO:0018477;GO:0018479;GO:0018479;GO:0030148;GO:0030667;GO:0031982;GO:0033721;GO:0034599;GO:0035579;GO:…	K00129	EC:1.2.1.5	C	KOG2456;35I9P;38CW8;3BDR1;3CZ4X;3JDXH;47ZQK;48XGY;4MI9Z;4N5V6	aldehyde dehydrogenase 3 family member B1 [Source:HGNC Symbol;Acc:HGNC:410]	221	P43353;A0A024R5D8	GO:0006066//alcohol metabolic process;GO:0006068//ethanol catabolic process;GO:0006081//cellular aldehyde metabolic process;GO:0006081//cellular aldehyde metabolic process;GO:0006081//cellular aldehyde metabolic process;GO:0006629//lipid metabolic process;GO:0006629//lipid metabolic process;GO:0006979//response to oxidative stress;GO:0030148//sphingolipid biosynthetic process;GO:0034599//cellular…	GO:0005737//cytoplasm;GO:0005737//cytoplasm;GO:0005886//plasma membrane;GO:0005886//plasma membrane;GO:0016020//membrane;GO:0030667//secretory granule membrane;GO:0031982//vesicle;GO:0035579//specific granule membrane;GO:0070062//extracellular exosome;GO:0005737//cytoplasm;GO:0005737//cytoplasm;GO:0005737//cytoplasm;GO:0005829//cytosol;GO:0005886//plasma membrane;GO:0005886//plasma membrane;GO:00…	GO:0004028//3-chloroallyl aldehyde dehydrogenase activity;GO:0004029//aldehyde dehydrogenase (NAD+) activity;GO:0004029//aldehyde dehydrogenase (NAD+) activity;GO:0004030//aldehyde dehydrogenase [NAD(P)+] activity;GO:0004030//aldehyde dehydrogenase [NAD(P)+] activity;GO:0004030//aldehyde dehydrogenase [NAD(P)+] activity;GO:0005515//protein binding;GO:0016491//oxidoreductase activity;GO:0016491//o…	ko00982(Drug metabolism - cytochrome P450);ko00980(Metabolism of xenobiotics by cytochrome P450);ko00410(beta-Alanine metabolism);ko00360(Phenylalanine metabolism);ko00350(Tyrosine metabolism);ko00340(Histidine metabolism);ko00010(Glycolysis / Gluconeogenesis)
ENSG00000006555	0	0	0	0	0	0	0	0	0	0	0	0	1	54779712	54801323	-	6111	TTC22	GO:0005515;GO:0005515;GO:0005515;	K24933	-	S	2QPNX;35MAI;38FNB;3BHEZ;3D10E;3JEGQ;480VJ;4938D;4M9BE;4MX6Y	tetratricopeptide repeat domain 22 [Source:HGNC Symbol;Acc:HGNC:26067]	55001	Q5TAA0	-	-	GO:0005515//protein binding;GO:0005515//protein binding;GO:0005515//protein binding;	-
ENSG00000006576	337	2.22281	251	1.81286	435	2.86017	328	2.42891	326	2.45929	310	2.3377	7	77798773	77957503	+	8665	PHTF2	GO:0005783;GO:0005783;GO:0005783;GO:0016020;GO:0016021;GO:0005783;GO:0005783;GO:0005783;GO:0016020;GO:0016021;GO:0005783;GO:0005783;GO:0005783;GO:0016020;GO:0016021;GO:0005783;GO:0005783;GO:0005783;GO:0016020;GO:0016021;GO:0005783;GO:0005783;GO:0005783;GO:0016020;GO:0016021;GO:0005783;GO:0005783;GO:0005783;GO:0016020;GO:0016021;GO:0005783;GO:0005783;GO:0005783;GO:0016020;GO:0016021;GO:0005783;GO:…	-	-	S	2QQGQ;35DVK;38G8Z;3BBJJ;3CW2K;3JAR7;4836B;48W84;4MBP3;4N4C4	putative homeodomain transcription factor 2 [Source:HGNC Symbol;Acc:HGNC:13411]	57157	Q8N3S3	-	GO:0005783//endoplasmic reticulum;GO:0005783//endoplasmic reticulum;GO:0005783//endoplasmic reticulum;GO:0016020//membrane;GO:0016021//integral component of membrane;GO:0005783//endoplasmic reticulum;GO:0005783//endoplasmic reticulum;GO:0005783//endoplasmic reticulum;GO:0016020//membrane;GO:0016021//integral component of membrane;GO:0005783//endoplasmic reticulum;GO:0005783//endoplasmic reticulum…	-	-
ENSG00000006606	0	0	0	0	0	0	0	0	0	0	0	0	7	75769533	75789896	-	703	CCL26	GO:0001938;GO:0002548;GO:0002548;GO:0005125;GO:0005515;GO:0005576;GO:0005576;GO:0005576;GO:0005615;GO:0005615;GO:0005615;GO:0006935;GO:0006935;GO:0006954;GO:0006954;GO:0006955;GO:0006955;GO:0007165;GO:0007186;GO:0007267;GO:0008009;GO:0008009;GO:0008009;GO:0008009;GO:0008009;GO:0010818;GO:0030335;GO:0030593;GO:0030838;GO:0031728;GO:0031737;GO:0043547;GO:0043547;GO:0048018;GO:0048020;GO:0048245;GO:…	K21096	-	O;T;M;G	2T082;35R4F;3A77Z;3BV8S;3DA50;3JI33;48G33;49D0E;4MNHK;4N7BS	C-C motif chemokine ligand 26 [Source:HGNC Symbol;Acc:HGNC:10625]	10344	Q9Y258	GO:0001938//positive regulation of endothelial cell proliferation;GO:0002548//monocyte chemotaxis;GO:0002548//monocyte chemotaxis;GO:0006935//chemotaxis;GO:0006935//chemotaxis;GO:0006954//inflammatory response;GO:0006954//inflammatory response;GO:0006955//immune response;GO:0006955//immune response;GO:0007165//signal transduction;GO:0007186//G protein-coupled receptor signaling pathway;GO:0007267…	GO:0005576//extracellular region;GO:0005576//extracellular region;GO:0005576//extracellular region;GO:0005615//extracellular space;GO:0005615//extracellular space;GO:0005615//extracellular space;GO:0005576//extracellular region;GO:0005576//extracellular region;GO:0005576//extracellular region;GO:0005615//extracellular space;GO:0005615//extracellular space;GO:0005615//extracellular space;	GO:0005125//cytokine activity;GO:0005515//protein binding;GO:0008009//chemokine activity;GO:0008009//chemokine activity;GO:0008009//chemokine activity;GO:0008009//chemokine activity;GO:0008009//chemokine activity;GO:0031728//CCR3 chemokine receptor binding;GO:0031737//CX3C chemokine receptor binding;GO:0048018//receptor ligand activity;GO:0048020//CCR chemokine receptor binding;GO:0005125//cytoki…	ko04062(Chemokine signaling pathway);ko04061(Viral protein interaction with cytokine and cytokine receptor);ko04060(Cytokine-cytokine receptor interaction)
ENSG00000006607	1235	4.91158	1019	4.43757	1264	5.01108	1083	4.83557	998	4.53945	1184	5.38345	2	241356285	241494841	+	14371	FARP2	GO:0005085;GO:0005085;GO:0005085;GO:0005085;GO:0005085;GO:0005085;GO:0005737;GO:0005829;GO:0005856;GO:0005856;GO:0007155;GO:0007155;GO:0008092;GO:0008092;GO:0016322;GO:0016601;GO:0022405;GO:0030316;GO:0030316;GO:0031532;GO:0031532;GO:0033623;GO:0033623;GO:0050790;GO:0071526;GO:0071526;GO:0071800;GO:0071800;GO:0110165;GO:0005085;GO:0005085;GO:0005085;GO:0005085;GO:0005085;GO:0005737;GO:0005829;GO:…	K06082	-	T	KOG3531;35GD8;38EHJ;3BFQ2;3CV1Z;3JD2D;48AZ2;495JN;4M88W;4MYZS	FERM, ARH/RhoGEF and pleckstrin domain protein 2 [Source:HGNC Symbol;Acc:HGNC:16460]	9855	O94887	GO:0007155//cell adhesion;GO:0007155//cell adhesion;GO:0016322//neuron remodeling;GO:0016601//Rac protein signal transduction;GO:0022405//hair cycle process;GO:0030316//osteoclast differentiation;GO:0030316//osteoclast differentiation;GO:0031532//actin cytoskeleton reorganization;GO:0031532//actin cytoskeleton reorganization;GO:0033623//regulation of integrin activation;GO:0033623//regulation of …	GO:0005737//cytoplasm;GO:0005829//cytosol;GO:0005856//cytoskeleton;GO:0005856//cytoskeleton;GO:0110165//cellular anatomical entity;GO:0005737//cytoplasm;GO:0005829//cytosol;GO:0005856//cytoskeleton;GO:0005856//cytoskeleton;GO:0110165//cellular anatomical entity;GO:0005737//cytoplasm;GO:0005829//cytosol;GO:0005856//cytoskeleton;GO:0005856//cytoskeleton;GO:0110165//cellular anatomical entity;GO:000…	GO:0005085//guanyl-nucleotide exchange factor activity;GO:0005085//guanyl-nucleotide exchange factor activity;GO:0005085//guanyl-nucleotide exchange factor activity;GO:0005085//guanyl-nucleotide exchange factor activity;GO:0005085//guanyl-nucleotide exchange factor activity;GO:0005085//guanyl-nucleotide exchange factor activity;GO:0008092//cytoskeletal protein binding;GO:0008092//cytoskeletal pro…	ko04520(Adherens junction);ko04015(Rap1 signaling pathway)
ENSG00000006611	0	0	0	0	0	0	0	0	0	0	0	0	11	17493895	17544416	-	4904	USH1C	GO:0000086;GO:0001750;GO:0001917;GO:0001917;GO:0002142;GO:0005515;GO:0005515;GO:0005515;GO:0005737;GO:0005737;GO:0005829;GO:0005829;GO:0005856;GO:0005886;GO:0005886;GO:0005902;GO:0005903;GO:0005929;GO:0007605;GO:0007605;GO:0007605;GO:0007605;GO:0030046;GO:0030154;GO:0030507;GO:0032420;GO:0032420;GO:0032426;GO:0032532;GO:0042472;GO:0042472;GO:0042491;GO:0042491;GO:0042995;GO:0045177;GO:0045202;GO:…	K21877	-	S;Z;T;V	KOG3528;359CF;38VAK;3BFHJ;3CSQB;3J2Y8;48188;48Z92;4M8BW;4N0EK	USH1 protein network component harmonin [Source:HGNC Symbol;Acc:HGNC:12597]	10083	Q9Y6N9;A0A0S2Z4U9	GO:0000086//G2/M transition of mitotic cell cycle;GO:0007605//sensory perception of sound;GO:0007605//sensory perception of sound;GO:0007605//sensory perception of sound;GO:0007605//sensory perception of sound;GO:0030046//parallel actin filament bundle assembly;GO:0030154//cell differentiation;GO:0032532//regulation of microvillus length;GO:0042472//inner ear morphogenesis;GO:0042472//inner ear m…	GO:0001750//photoreceptor outer segment;GO:0001917//photoreceptor inner segment;GO:0001917//photoreceptor inner segment;GO:0002142//stereocilia ankle link complex;GO:0005737//cytoplasm;GO:0005737//cytoplasm;GO:0005829//cytosol;GO:0005829//cytosol;GO:0005856//cytoskeleton;GO:0005886//plasma membrane;GO:0005886//plasma membrane;GO:0005902//microvillus;GO:0005903//brush border;GO:0005929//cilium;GO:…	GO:0005515//protein binding;GO:0005515//protein binding;GO:0005515//protein binding;GO:0030507//spectrin binding;GO:0051015//actin filament binding;GO:0005515//protein binding;GO:0005515//protein binding;GO:0005515//protein binding;GO:0005515//protein binding;GO:0030507//spectrin binding;GO:0051015//actin filament binding;GO:0051015//actin filament binding;GO:0005515//protein binding;GO:0005515//…	-
ENSG00000006625	78	2.79671	74	2.90537	62	2.21603	78	3.13988	82	3.36268	90	3.68935	7	30496621	30504841	-	1594	GGCT	GO:0001836;GO:0003839;GO:0003839;GO:0003839;GO:0003839;GO:0003839;GO:0005829;GO:0005829;GO:0016829;GO:0042803;GO:0070062;GO:0001836;GO:0003839;GO:0003839;GO:0003839;GO:0003839;GO:0003839;GO:0005829;GO:0005829;GO:0016829;GO:0042803;GO:0070062;GO:0001836;GO:0003839;GO:0003839;GO:0003839;GO:0003839;GO:0003839;GO:0005829;GO:0005829;GO:0016829;GO:0042803;GO:0070062;GO:0003839;GO:0003839;GO:0016829;GO:…	K00682	EC:4.3.2.9	S	KOG4059;35E7I;3A621;3BSXB;3CWA1;3J87J;47ZBD;498BY;4M86K;4N0Q9	gamma-glutamylcyclotransferase [Source:HGNC Symbol;Acc:HGNC:21705]	79017	O75223;A0A090N7V5	GO:0001836//release of cytochrome c from mitochondria;GO:0001836//release of cytochrome c from mitochondria;GO:0001836//release of cytochrome c from mitochondria;GO:0001836//release of cytochrome c from mitochondria;	GO:0005829//cytosol;GO:0005829//cytosol;GO:0070062//extracellular exosome;GO:0005829//cytosol;GO:0005829//cytosol;GO:0070062//extracellular exosome;GO:0005829//cytosol;GO:0005829//cytosol;GO:0070062//extracellular exosome;GO:0005829//cytosol;GO:0005829//cytosol;GO:0070062//extracellular exosome;	GO:0003839//gamma-glutamylcyclotransferase activity;GO:0003839//gamma-glutamylcyclotransferase activity;GO:0003839//gamma-glutamylcyclotransferase activity;GO:0003839//gamma-glutamylcyclotransferase activity;GO:0003839//gamma-glutamylcyclotransferase activity;GO:0016829//lyase activity;GO:0042803//protein homodimerization activity;GO:0003839//gamma-glutamylcyclotransferase activity;GO:0003839//ga…	ko00480(Glutathione metabolism)
ENSG00000006634	239	2.97272	229	3.11895	341	4.22805	258	3.6028	283	4.02588	309	4.39409	7	87876216	87909553	+	4595	DBF4	GO:0000082;GO:0003676;GO:0005515;GO:0005515;GO:0005634;GO:0005634;GO:0005654;GO:0005654;GO:0006260;GO:0006260;GO:0007049;GO:0008047;GO:0008270;GO:0010571;GO:0016604;GO:0031431;GO:0043539;GO:0046872;GO:0050790;GO:0071902;GO:1901987;GO:0000082;GO:0003676;GO:0003676;GO:0005515;GO:0005515;GO:0005634;GO:0005634;GO:0005634;GO:0005654;GO:0005654;GO:0006260;GO:0006260;GO:0007049;GO:0008047;GO:0008270;GO:…	K06629	-	D;L	KOG4139;35HRH;38DBT;3BE9S;3CV1Y;3JDP1;48BIN;48YRA;4MCIN;4MU8F	DBF4 zinc finger [Source:HGNC Symbol;Acc:HGNC:17364]	10926	Q9UBU7	GO:0000082//G1/S transition of mitotic cell cycle;GO:0006260//DNA replication;GO:0006260//DNA replication;GO:0007049//cell cycle;GO:0010571//positive regulation of nuclear cell cycle DNA replication;GO:0050790//regulation of catalytic activity;GO:0071902//positive regulation of protein serine/threonine kinase activity;GO:1901987//regulation of cell cycle phase transition;GO:0000082//G1/S transiti…	GO:0005634//nucleus;GO:0005634//nucleus;GO:0005654//nucleoplasm;GO:0005654//nucleoplasm;GO:0016604//nuclear body;GO:0031431//Dbf4-dependent protein kinase complex;GO:0005634//nucleus;GO:0005634//nucleus;GO:0005634//nucleus;GO:0005654//nucleoplasm;GO:0005654//nucleoplasm;GO:0016604//nuclear body;GO:0031431//Dbf4-dependent protein kinase complex;GO:0043229//intracellular organelle;	GO:0003676//nucleic acid binding;GO:0005515//protein binding;GO:0005515//protein binding;GO:0008047//enzyme activator activity;GO:0008270//zinc ion binding;GO:0043539//protein serine/threonine kinase activator activity;GO:0046872//metal ion binding;GO:0003676//nucleic acid binding;GO:0003676//nucleic acid binding;GO:0005515//protein binding;GO:0005515//protein binding;GO:0008047//enzyme activator…	ko04110(Cell cycle)
ENSG00000006638	80	1.61736	76	1.68246	101	2.03548	40	0.907906	65	1.50296	41	0.947663	19	3594507	3606875	-	2827	TBXA2R	GO:0001669;GO:0004930;GO:0004930;GO:0004930;GO:0004960;GO:0004960;GO:0004960;GO:0004960;GO:0004961;GO:0004961;GO:0005085;GO:0005515;GO:0005515;GO:0005886;GO:0005886;GO:0005886;GO:0005886;GO:0005886;GO:0005886;GO:0005887;GO:0006939;GO:0006954;GO:0006954;GO:0007165;GO:0007186;GO:0007186;GO:0007186;GO:0007186;GO:0007189;GO:0007204;GO:0007204;GO:0007584;GO:0009410;GO:0016020;GO:0016021;GO:0016021;GO:…	K04264	-	O;T	KOG3656;35N00;39R7U;3BMMG;3CWQN;3J9BU;487FD;48VF2;4MM7V;4MXT8	thromboxane A2 receptor [Source:HGNC Symbol;Acc:HGNC:11608]	6915	P21731;Q05C92;Q0VAB0	GO:0006939//smooth muscle contraction;GO:0006954//inflammatory response;GO:0006954//inflammatory response;GO:0007165//signal transduction;GO:0007186//G protein-coupled receptor signaling pathway;GO:0007186//G protein-coupled receptor signaling pathway;GO:0007186//G protein-coupled receptor signaling pathway;GO:0007186//G protein-coupled receptor signaling pathway;GO:0007189//adenylate cyclase-act…	GO:0001669//acrosomal vesicle;GO:0005886//plasma membrane;GO:0005886//plasma membrane;GO:0005886//plasma membrane;GO:0005886//plasma membrane;GO:0005886//plasma membrane;GO:0005886//plasma membrane;GO:0005887//integral component of plasma membrane;GO:0016020//membrane;GO:0016021//integral component of membrane;GO:0016021//integral component of membrane;GO:0016021//integral component of membrane;G…	GO:0004930//G protein-coupled receptor activity;GO:0004930//G protein-coupled receptor activity;GO:0004930//G protein-coupled receptor activity;GO:0004960//thromboxane receptor activity;GO:0004960//thromboxane receptor activity;GO:0004960//thromboxane receptor activity;GO:0004960//thromboxane receptor activity;GO:0004961//thromboxane A2 receptor activity;GO:0004961//thromboxane A2 receptor activi…	ko04611(Platelet activation);ko04080(Neuroactive ligand-receptor interaction);ko04020(Calcium signaling pathway)
ENSG00000006652	11	0.0795604	23	0.182158	38	0.273979	17	0.138044	26	0.215078	30	0.248073	7	112422887	112481017	+	7902	IFRD1	GO:0005634;GO:0007518;GO:0030154;GO:0005634;GO:0007518;GO:0030154;GO:0005634;GO:0007518;GO:0030154;GO:0005634;GO:0005634;GO:0005737;GO:0007518;GO:0014706;GO:0016528;GO:0030154;GO:0030517;GO:0042692;GO:0043403;GO:0048671;GO:0005634;GO:0007518;GO:0030154;	-	-	Z;O;C	KOG2842;35J41;38EW2;3B9K5;3CYQ8;3JBZF;4889S;48ZAR;4M7GM;4MUAX	interferon related developmental regulator 1 [Source:HGNC Symbol;Acc:HGNC:5456]	3475	O00458;A4D0U1	GO:0007518//myoblast fate determination;GO:0030154//cell differentiation;GO:0007518//myoblast fate determination;GO:0030154//cell differentiation;GO:0007518//myoblast fate determination;GO:0030154//cell differentiation;GO:0007518//myoblast fate determination;GO:0014706//striated muscle tissue development;GO:0030154//cell differentiation;GO:0030517//negative regulation of axon extension;GO:0042692…	GO:0005634//nucleus;GO:0005634//nucleus;GO:0005634//nucleus;GO:0005634//nucleus;GO:0005634//nucleus;GO:0005737//cytoplasm;GO:0016528//sarcoplasm;GO:0005634//nucleus;	-	-
ENSG00000006659	0	0	0	0	0	0	0	0	0	0	0	0	19	39704481	39709444	+	904	LGALS14	GO:0005515;GO:0005634;GO:0005654;GO:0006915;GO:0030246;GO:0030246;GO:0030246;GO:0070234;GO:0070234;GO:0005515;GO:0005634;GO:0005654;GO:0006915;GO:0030246;GO:0030246;GO:0030246;GO:0070234;GO:0070234;GO:0005654;GO:0030246;GO:0030246;GO:0030246;GO:0070234;GO:0070234;	K10097	-	S;W	KOG3587;35QTD;3AKKP;3C1A0;3D8G4;3JHPQ;48FBT;49C4A;4MN75;4N7Y3	galectin 14 [Source:HGNC Symbol;Acc:HGNC:30054]	56891	Q8TCE9	GO:0006915//apoptotic process;GO:0070234//positive regulation of T cell apoptotic process;GO:0070234//positive regulation of T cell apoptotic process;GO:0006915//apoptotic process;GO:0070234//positive regulation of T cell apoptotic process;GO:0070234//positive regulation of T cell apoptotic process;GO:0070234//positive regulation of T cell apoptotic process;GO:0070234//positive regulation of T ce…	GO:0005634//nucleus;GO:0005654//nucleoplasm;GO:0005634//nucleus;GO:0005654//nucleoplasm;GO:0005654//nucleoplasm;	GO:0005515//protein binding;GO:0030246//carbohydrate binding;GO:0030246//carbohydrate binding;GO:0030246//carbohydrate binding;GO:0005515//protein binding;GO:0030246//carbohydrate binding;GO:0030246//carbohydrate binding;GO:0030246//carbohydrate binding;GO:0030246//carbohydrate binding;GO:0030246//carbohydrate binding;GO:0030246//carbohydrate binding;	-
ENSG00000006695	393	3.32464	317	2.93648	376	3.17081	345	3.27669	345	3.33802	327	3.16267	17	14069490	14231736	+	6756	COX10	GO:0006783;GO:0006783;GO:0008495;GO:0016020;GO:0016021;GO:0016021;GO:0016740;GO:0016765;GO:0031966;GO:0044249;GO:1901576;GO:0004311;GO:0004311;GO:0004311;GO:0005730;GO:0005739;GO:0005739;GO:0005739;GO:0005739;GO:0005743;GO:0005829;GO:0006629;GO:0006783;GO:0006783;GO:0006783;GO:0006783;GO:0006784;GO:0008495;GO:0008495;GO:0008495;GO:0008495;GO:0008535;GO:0016020;GO:0016021;GO:0016021;GO:0016740;GO:…	K02257	EC:2.5.1.141	H;O	KOG1380;35CX4;38GD0;3B9K2;3CVZ6;3JCSJ;48361;492Q7;4MFEH;4N3P9	cytochrome c oxidase assembly factor heme A:farnesyltransferase COX10 [Source:HGNC Symbol;Acc:HGNC:2260]	1352	Q12887	GO:0006783//heme biosynthetic process;GO:0006783//heme biosynthetic process;GO:0044249//cellular biosynthetic process;GO:1901576//organic substance biosynthetic process;GO:0006629//lipid metabolic process;GO:0006783//heme biosynthetic process;GO:0006783//heme biosynthetic process;GO:0006783//heme biosynthetic process;GO:0006783//heme biosynthetic process;GO:0006784//heme A biosynthetic process;GO…	GO:0016020//membrane;GO:0016021//integral component of membrane;GO:0016021//integral component of membrane;GO:0031966//mitochondrial membrane;GO:0005730//nucleolus;GO:0005739//mitochondrion;GO:0005739//mitochondrion;GO:0005739//mitochondrion;GO:0005739//mitochondrion;GO:0005743//mitochondrial inner membrane;GO:0005829//cytosol;GO:0016020//membrane;GO:0016021//integral component of membrane;GO:001…	GO:0008495//protoheme IX farnesyltransferase activity;GO:0016740//transferase activity;GO:0016765//transferase activity, transferring alkyl or aryl (other than methyl) groups;GO:0004311//farnesyltranstransferase activity;GO:0004311//farnesyltranstransferase activity;GO:0004311//farnesyltranstransferase activity;GO:0008495//protoheme IX farnesyltransferase activity;GO:0008495//protoheme IX farnesy…	ko04714(Thermogenesis);ko00860(Porphyrin metabolism);ko00190(Oxidative phosphorylation)
ENSG00000006704	513	4.51141	570	5.48891	585	5.12839	522	5.15383	529	5.32071	445	4.47414	7	74453790	74602605	+	6499	GTF2IRD1	GO:0000122;GO:0000978;GO:0000981;GO:0000981;GO:0001227;GO:0003677;GO:0003700;GO:0003700;GO:0005515;GO:0005634;GO:0005634;GO:0005654;GO:0005829;GO:0006355;GO:0006366;GO:0006366;GO:0000122;GO:0000978;GO:0000981;GO:0000981;GO:0001227;GO:0003677;GO:0003700;GO:0003700;GO:0003700;GO:0005515;GO:0005634;GO:0005634;GO:0005634;GO:0005654;GO:0005829;GO:0006355;GO:0006366;GO:0006366;GO:0014886;GO:0000122;GO:…	K03121	-	K	2QPVX;35CKD;38HDX;3BF6U;3D12N;3JCRG;487VC;48X77;4MIH1;4N04K	GTF2I repeat domain containing 1 [Source:HGNC Symbol;Acc:HGNC:4661]	9569	Q9UHL9	GO:0000122//negative regulation of transcription by RNA polymerase II;GO:0006355//regulation of transcription, DNA-templated;GO:0006366//transcription by RNA polymerase II;GO:0006366//transcription by RNA polymerase II;GO:0000122//negative regulation of transcription by RNA polymerase II;GO:0006355//regulation of transcription, DNA-templated;GO:0006366//transcription by RNA polymerase II;GO:00063…	GO:0005634//nucleus;GO:0005634//nucleus;GO:0005654//nucleoplasm;GO:0005829//cytosol;GO:0005634//nucleus;GO:0005634//nucleus;GO:0005634//nucleus;GO:0005654//nucleoplasm;GO:0005829//cytosol;GO:0005634//nucleus;GO:0005634//nucleus;GO:0005654//nucleoplasm;GO:0005829//cytosol;GO:0005634//nucleus;GO:0005654//nucleoplasm;GO:0005829//cytosol;GO:0005634//nucleus;	GO:0000978//RNA polymerase II cis-regulatory region sequence-specific DNA binding;GO:0000981//DNA-binding transcription factor activity, RNA polymerase II-specific;GO:0000981//DNA-binding transcription factor activity, RNA polymerase II-specific;GO:0001227//DNA-binding transcription repressor activity, RNA polymerase II-specific;GO:0003677//DNA binding;GO:0003700//DNA-binding transcription factor…	ko04022(cGMP-PKG signaling pathway);ko03022(Basal transcription factors)
ENSG00000006712	1794	35.9765	1674	36.7594	1643	32.8446	1428	32.1507	1480	33.9451	1424	32.6483	19	39385629	39391154	-	2850	PAF1	GO:0000122;GO:0000122;GO:0000791;GO:0000993;GO:0000993;GO:0001711;GO:0001711;GO:0003682;GO:0003682;GO:0005515;GO:0005515;GO:0005634;GO:0005654;GO:0005654;GO:0005737;GO:0006368;GO:0006368;GO:0006368;GO:0006378;GO:0010390;GO:0016020;GO:0016055;GO:0016570;GO:0016570;GO:0016593;GO:0016593;GO:0016593;GO:0016593;GO:0016593;GO:0019827;GO:0030054;GO:0031062;GO:0031442;GO:0033523;GO:0034504;GO:0045638;GO:…	K15174	-	S;K	KOG2478;35DII;39SI8;3BCYB;3CS23;3J2SI;48ACD;491V5;4MDR5;4MS4E	PAF1 homolog, Paf1/RNA polymerase II complex component [Source:HGNC Symbol;Acc:HGNC:25459]	54623	Q8N7H5;A0A024R0H6	GO:0000122//negative regulation of transcription by RNA polymerase II;GO:0000122//negative regulation of transcription by RNA polymerase II;GO:0001711//endodermal cell fate commitment;GO:0001711//endodermal cell fate commitment;GO:0006368//transcription elongation from RNA polymerase II promoter;GO:0006368//transcription elongation from RNA polymerase II promoter;GO:0006368//transcription elongat…	GO:0000791//euchromatin;GO:0005634//nucleus;GO:0005654//nucleoplasm;GO:0005654//nucleoplasm;GO:0005737//cytoplasm;GO:0016020//membrane;GO:0016593//Cdc73/Paf1 complex;GO:0016593//Cdc73/Paf1 complex;GO:0016593//Cdc73/Paf1 complex;GO:0016593//Cdc73/Paf1 complex;GO:0016593//Cdc73/Paf1 complex;GO:0030054//cell junction;GO:0000791//euchromatin;GO:0005634//nucleus;GO:0005654//nucleoplasm;GO:0005654//nuc…	GO:0000993//RNA polymerase II complex binding;GO:0000993//RNA polymerase II complex binding;GO:0003682//chromatin binding;GO:0003682//chromatin binding;GO:0005515//protein binding;GO:0005515//protein binding;GO:0000993//RNA polymerase II complex binding;GO:0000993//RNA polymerase II complex binding;GO:0003682//chromatin binding;GO:0005515//protein binding;GO:0005515//protein binding;	-
ENSG00000006715	1011	7.45382	944	7.62107	1262	9.27507	897	7.42481	844	7.11687	1078	9.08659	7	38722974	38932394	-	7752	VPS41	GO:0003674;GO:0005515;GO:0005515;GO:0005515;GO:0005737;GO:0005764;GO:0005765;GO:0005768;GO:0005769;GO:0005770;GO:0005770;GO:0005770;GO:0005794;GO:0005798;GO:0005829;GO:0006623;GO:0006623;GO:0006623;GO:0006886;GO:0006886;GO:0006914;GO:0008017;GO:0008333;GO:0009267;GO:0010008;GO:0012505;GO:0015031;GO:0015630;GO:0016020;GO:0016192;GO:0016192;GO:0016192;GO:0016236;GO:0030123;GO:0030136;GO:0030897;GO:…	K20184	-	S;U	KOG2066;35HTB;38CFU;3B9QE;3CXCB;3JD4V;48807;48Y93;4MIFM;4N27Q	VPS41 subunit of HOPS complex [Source:HGNC Symbol;Acc:HGNC:12713]	27072	P49754	GO:0006623//protein targeting to vacuole;GO:0006623//protein targeting to vacuole;GO:0006623//protein targeting to vacuole;GO:0006886//intracellular protein transport;GO:0006886//intracellular protein transport;GO:0006914//autophagy;GO:0008333//endosome to lysosome transport;GO:0009267//cellular response to starvation;GO:0015031//protein transport;GO:0016192//vesicle-mediated transport;GO:0016192…	GO:0005737//cytoplasm;GO:0005764//lysosome;GO:0005765//lysosomal membrane;GO:0005768//endosome;GO:0005769//early endosome;GO:0005770//late endosome;GO:0005770//late endosome;GO:0005770//late endosome;GO:0005794//Golgi apparatus;GO:0005798//Golgi-associated vesicle;GO:0005829//cytosol;GO:0010008//endosome membrane;GO:0012505//endomembrane system;GO:0015630//microtubule cytoskeleton;GO:0016020//mem…	GO:0003674//molecular_function;GO:0005515//protein binding;GO:0005515//protein binding;GO:0005515//protein binding;GO:0008017//microtubule binding;GO:0042802//identical protein binding;GO:0046872//metal ion binding;GO:0005515//protein binding;GO:0005515//protein binding;GO:0005515//protein binding;GO:0042802//identical protein binding;GO:0046872//metal ion binding;GO:0005515//protein binding;GO:0…	ko05132(Salmonella infection)
ENSG00000006740	22	0.134882	15	0.100702	18	0.110011	10	0.0688331	15	0.105182	13	0.0911234	17	12789498	12991643	+	9322	ARHGAP44	GO:0005096;GO:0005096;GO:0005096;GO:0005096;GO:0005096;GO:0005515;GO:0005515;GO:0005543;GO:0005737;GO:0005737;GO:0005768;GO:0005829;GO:0006887;GO:0007165;GO:0007165;GO:0014069;GO:0014069;GO:0030054;GO:0030425;GO:0030425;GO:0031256;GO:0031256;GO:0031267;GO:0032956;GO:0032956;GO:0035020;GO:0035021;GO:0035021;GO:0042995;GO:0043087;GO:0043087;GO:0043087;GO:0043197;GO:0043197;GO:0043197;GO:0045202;GO:…	K21067	-	S;T	KOG4270;35FQV;38B57;3BEGF;3CRF0;3J1MG;4811Y;48YBK;4MEY8;4MZ7X	Rho GTPase activating protein 44 [Source:HGNC Symbol;Acc:HGNC:29096]	9912	Q17R89;Q69Z00	GO:0006887//exocytosis;GO:0007165//signal transduction;GO:0007165//signal transduction;GO:0032956//regulation of actin cytoskeleton organization;GO:0032956//regulation of actin cytoskeleton organization;GO:0035020//regulation of Rac protein signal transduction;GO:0035021//negative regulation of Rac protein signal transduction;GO:0035021//negative regulation of Rac protein signal transduction;GO:0…	GO:0005737//cytoplasm;GO:0005737//cytoplasm;GO:0005768//endosome;GO:0005829//cytosol;GO:0014069//postsynaptic density;GO:0014069//postsynaptic density;GO:0030054//cell junction;GO:0030425//dendrite;GO:0030425//dendrite;GO:0031256//leading edge membrane;GO:0031256//leading edge membrane;GO:0042995//cell projection;GO:0043197//dendritic spine;GO:0043197//dendritic spine;GO:0043197//dendritic spine;…	GO:0005096//GTPase activator activity;GO:0005096//GTPase activator activity;GO:0005096//GTPase activator activity;GO:0005096//GTPase activator activity;GO:0005096//GTPase activator activity;GO:0005515//protein binding;GO:0005515//protein binding;GO:0005543//phospholipid binding;GO:0031267//small GTPase binding;GO:0005096//GTPase activator activity;GO:0005096//GTPase activator activity;GO:0005096/…	-
ENSG00000006744	2585	21.0999	2537	22.6755	2397	19.5037	2225	20.3899	2143	20.006	2251	21.0063	17	12991612	13018065	-	7002	ELAC2	GO:0003723;GO:0004518;GO:0004519;GO:0004521;GO:0004549;GO:0005634;GO:0005654;GO:0005654;GO:0005739;GO:0005739;GO:0005759;GO:0005829;GO:0008033;GO:0008033;GO:0008033;GO:0016078;GO:0016787;GO:0034414;GO:0042645;GO:0042645;GO:0042780;GO:0042781;GO:0042781;GO:0046872;GO:0072684;GO:0072684;GO:0090646;GO:0005654;GO:0008033;GO:0008033;GO:0016787;GO:0034414;GO:0042781;GO:0003723;GO:0004518;GO:0004519;GO:…	K00784	EC:3.1.26.11	S;C;K;L	KOG2121;35K6D;38D9A;3BA6A;3CSCA;3JAK9;48B2R;48ZN1;4MDI5;4MZUD	elaC ribonuclease Z 2 [Source:HGNC Symbol;Acc:HGNC:14198]	60528	Q9BQ52;A0A0S2Z5M8	GO:0008033//tRNA processing;GO:0008033//tRNA processing;GO:0008033//tRNA processing;GO:0016078//tRNA catabolic process;GO:0034414//tRNA 3'-trailer cleavage, endonucleolytic;GO:0042780//tRNA 3'-end processing;GO:0072684//mitochondrial tRNA 3'-trailer cleavage, endonucleolytic;GO:0072684//mitochondrial tRNA 3'-trailer cleavage, endonucleolytic;GO:0090646//mitochondrial tRNA processing;GO:0008033//t…	GO:0005634//nucleus;GO:0005654//nucleoplasm;GO:0005654//nucleoplasm;GO:0005739//mitochondrion;GO:0005739//mitochondrion;GO:0005759//mitochondrial matrix;GO:0005829//cytosol;GO:0042645//mitochondrial nucleoid;GO:0042645//mitochondrial nucleoid;GO:0005654//nucleoplasm;GO:0005634//nucleus;GO:0005654//nucleoplasm;GO:0005654//nucleoplasm;GO:0005739//mitochondrion;GO:0005739//mitochondrion;GO:0005759//…	GO:0003723//RNA binding;GO:0004518//nuclease activity;GO:0004519//endonuclease activity;GO:0004521//endoribonuclease activity;GO:0004549//tRNA-specific ribonuclease activity;GO:0016787//hydrolase activity;GO:0042781//3'-tRNA processing endoribonuclease activity;GO:0042781//3'-tRNA processing endoribonuclease activity;GO:0046872//metal ion binding;GO:0016787//hydrolase activity;GO:0042781//3'-tRNA…	-
ENSG00000006747	10	0.0491599	9	0.0484474	0	0	4	0.0220768	8	0.04498	1	0.00562038	7	12570577	12660182	+	11626	SCIN	GO:0001786;GO:0002102;GO:0003779;GO:0005509;GO:0005509;GO:0005545;GO:0005546;GO:0005546;GO:0005737;GO:0005737;GO:0005856;GO:0005938;GO:0007417;GO:0008154;GO:0008285;GO:0015629;GO:0017156;GO:0030031;GO:0030054;GO:0032330;GO:0042989;GO:0042995;GO:0043065;GO:0045010;GO:0045654;GO:0046872;GO:0051014;GO:0051014;GO:0051014;GO:0051015;GO:0051015;GO:0051015;GO:0051016;GO:0051047;GO:0051127;GO:0051693;GO:…	K05768	-	S;Z	KOG0443;35I85;38BDF;3B9RZ;3CVSD;3J6DY;483GQ;494JV;4MGVW;4MYEG	scinderin [Source:HGNC Symbol;Acc:HGNC:21695]	85477	Q9Y6U3	GO:0007417//central nervous system development;GO:0008154//actin polymerization or depolymerization;GO:0008285//negative regulation of cell population proliferation;GO:0017156//calcium-ion regulated exocytosis;GO:0030031//cell projection assembly;GO:0032330//regulation of chondrocyte differentiation;GO:0042989//sequestering of actin monomers;GO:0043065//positive regulation of apoptotic process;GO…	GO:0002102//podosome;GO:0005737//cytoplasm;GO:0005737//cytoplasm;GO:0005856//cytoskeleton;GO:0005938//cell cortex;GO:0015629//actin cytoskeleton;GO:0030054//cell junction;GO:0042995//cell projection;GO:0070062//extracellular exosome;GO:0002102//podosome;GO:0005737//cytoplasm;GO:0005737//cytoplasm;GO:0005856//cytoskeleton;GO:0005903//brush border;GO:0005938//cell cortex;GO:0015629//actin cytoskele…	GO:0001786//phosphatidylserine binding;GO:0003779//actin binding;GO:0005509//calcium ion binding;GO:0005509//calcium ion binding;GO:0005545//1-phosphatidylinositol binding;GO:0005546//phosphatidylinositol-4,5-bisphosphate binding;GO:0005546//phosphatidylinositol-4,5-bisphosphate binding;GO:0046872//metal ion binding;GO:0051015//actin filament binding;GO:0051015//actin filament binding;GO:0051015/…	ko05203(Viral carcinogenesis);ko04810(Regulation of actin cytoskeleton);ko04666(Fc gamma R-mediated phagocytosis)
ENSG00000006756	477	3.88018	549	4.89015	533	4.32206	540	4.93165	431	4.00986	509	4.73375	X	2903972	2929349	-	7026	ARSD	GO:0004065;GO:0004065;GO:0005764;GO:0005788;GO:0008484;GO:0008484;GO:0016020;GO:0016021;GO:0016787;GO:0046872;	K12374	EC:3.1.6.-	P	KOG3867;35NQE;38DUV;3B9HA;3CXPV;3J9JI;48119;48XTV;4MHTY;4N2EG	arylsulfatase D [Source:HGNC Symbol;Acc:HGNC:717]	414	P51689;A0A140VK06	-	GO:0005764//lysosome;GO:0005788//endoplasmic reticulum lumen;GO:0016020//membrane;GO:0016021//integral component of membrane;	GO:0004065//arylsulfatase activity;GO:0004065//arylsulfatase activity;GO:0008484//sulfuric ester hydrolase activity;GO:0008484//sulfuric ester hydrolase activity;GO:0016787//hydrolase activity;GO:0046872//metal ion binding;	-
ENSG00000006757	370	6.19957	353	6.47666	346	5.77917	327	6.15138	293	5.61495	338	6.47486	X	7898247	7927739	-	3411	PNPLA4	GO:0003824;GO:0004623;GO:0004806;GO:0004806;GO:0004806;GO:0004806;GO:0004806;GO:0004806;GO:0005737;GO:0005739;GO:0005811;GO:0005829;GO:0006629;GO:0006629;GO:0006629;GO:0008150;GO:0016020;GO:0016042;GO:0016042;GO:0016042;GO:0016411;GO:0016787;GO:0016787;GO:0016787;GO:0019433;GO:0019433;GO:0042572;GO:0047376;GO:0050253;GO:0050253;GO:0050253;GO:0051264;GO:0051265;GO:0055088;GO:0003824;GO:0004623;GO:…	K11157	EC:3.1.1.-	S;I;U	KOG3773;35JQ6;38HIB;3BJ07;3CZCM;3J9GK;485IH;498P0;4M7P0;4MYBY	patatin like phospholipase domain containing 4 [Source:HGNC Symbol;Acc:HGNC:24887]	8228	P41247;A0A024RBU8	GO:0006629//lipid metabolic process;GO:0006629//lipid metabolic process;GO:0006629//lipid metabolic process;GO:0008150//biological_process;GO:0016042//lipid catabolic process;GO:0016042//lipid catabolic process;GO:0016042//lipid catabolic process;GO:0019433//triglyceride catabolic process;GO:0019433//triglyceride catabolic process;GO:0042572//retinol metabolic process;GO:0055088//lipid homeostasi…	GO:0005737//cytoplasm;GO:0005739//mitochondrion;GO:0005811//lipid droplet;GO:0005829//cytosol;GO:0016020//membrane;GO:0005737//cytoplasm;GO:0005739//mitochondrion;GO:0005811//lipid droplet;GO:0005829//cytosol;GO:0016020//membrane;GO:0005737//cytoplasm;GO:0005739//mitochondrion;GO:0005811//lipid droplet;GO:0005829//cytosol;GO:0016020//membrane;	GO:0003824//catalytic activity;GO:0004623//phospholipase A2 activity;GO:0004806//triglyceride lipase activity;GO:0004806//triglyceride lipase activity;GO:0004806//triglyceride lipase activity;GO:0004806//triglyceride lipase activity;GO:0004806//triglyceride lipase activity;GO:0004806//triglyceride lipase activity;GO:0016411//acylglycerol O-acyltransferase activity;GO:0016787//hydrolase activity;G…	ko00830(Retinol metabolism)
ENSG00000006788	0	0	0	0	0	0	0	0	0	0	0	0	17	10300865	10373130	-	6120	MYH13	GO:0000146;GO:0000166;GO:0003774;GO:0003774;GO:0003779;GO:0005515;GO:0005516;GO:0005524;GO:0005524;GO:0005524;GO:0005737;GO:0005859;GO:0006936;GO:0009267;GO:0016459;GO:0016459;GO:0016459;GO:0030016;GO:0030016;GO:0032982;GO:0051015;GO:0051015;GO:0070062;GO:0000146;GO:0000166;GO:0003774;GO:0003774;GO:0003779;GO:0005515;GO:0005516;GO:0005524;GO:0005524;GO:0005524;GO:0005737;GO:0005859;GO:0006936;GO:…	K24220	-	Z	KOG0161;35IB2;39R82;3BNP1;3D2GZ;3JC6Y;482Q1;4995T;4MFX1;4N05S	myosin heavy chain 13 [Source:HGNC Symbol;Acc:HGNC:7571]	8735	Q9UKX3	GO:0006936//muscle contraction;GO:0009267//cellular response to starvation;GO:0006936//muscle contraction;GO:0006936//muscle contraction;	GO:0005737//cytoplasm;GO:0005859//muscle myosin complex;GO:0016459//myosin complex;GO:0016459//myosin complex;GO:0016459//myosin complex;GO:0030016//myofibril;GO:0030016//myofibril;GO:0032982//myosin filament;GO:0070062//extracellular exosome;GO:0005737//cytoplasm;GO:0005859//muscle myosin complex;GO:0016459//myosin complex;GO:0016459//myosin complex;GO:0016459//myosin complex;GO:0030016//myofibr…	GO:0000146//microfilament motor activity;GO:0000166//nucleotide binding;GO:0003774//cytoskeletal motor activity;GO:0003774//cytoskeletal motor activity;GO:0003779//actin binding;GO:0005515//protein binding;GO:0005516//calmodulin binding;GO:0005524//ATP binding;GO:0005524//ATP binding;GO:0005524//ATP binding;GO:0051015//actin filament binding;GO:0051015//actin filament binding;GO:0000146//microfil…	-
ENSG00000006831	2595	25.4352	2353	25.2544	2538	24.7982	2264	24.9138	2207	24.7411	2152	24.1154	12	1688574	1788674	+	5831	ADIPOR2	GO:0005515;GO:0005886;GO:0005886;GO:0005886;GO:0005886;GO:0006629;GO:0006631;GO:0009755;GO:0016020;GO:0016021;GO:0016021;GO:0016021;GO:0019395;GO:0031226;GO:0033211;GO:0033211;GO:0033211;GO:0038023;GO:0038023;GO:0042593;GO:0042593;GO:0042802;GO:0046872;GO:0055100;GO:0055100;GO:0061042;GO:0061042;GO:0097003;GO:0120162;GO:0120162;	K07297	-	T	KOG0748;35KU4;38C8H;3BCS0;3CTE5;3J73K;480T9;4901S;4M6GS;4N3TK	adiponectin receptor 2 [Source:HGNC Symbol;Acc:HGNC:24041]	79602	Q86V24	GO:0006629//lipid metabolic process;GO:0006631//fatty acid metabolic process;GO:0009755//hormone-mediated signaling pathway;GO:0019395//fatty acid oxidation;GO:0033211//adiponectin-activated signaling pathway;GO:0033211//adiponectin-activated signaling pathway;GO:0033211//adiponectin-activated signaling pathway;GO:0042593//glucose homeostasis;GO:0042593//glucose homeostasis;GO:0061042//vascular w…	GO:0005886//plasma membrane;GO:0005886//plasma membrane;GO:0005886//plasma membrane;GO:0005886//plasma membrane;GO:0016020//membrane;GO:0016021//integral component of membrane;GO:0016021//integral component of membrane;GO:0016021//integral component of membrane;GO:0031226//intrinsic component of plasma membrane;	GO:0005515//protein binding;GO:0038023//signaling receptor activity;GO:0038023//signaling receptor activity;GO:0042802//identical protein binding;GO:0046872//metal ion binding;GO:0055100//adiponectin binding;GO:0055100//adiponectin binding;GO:0097003//adipokinetic hormone receptor activity;	ko04936(Alcoholic liver disease);ko04932(Non-alcoholic fatty liver disease);ko04920(Adipocytokine signaling pathway);ko04211(Longevity regulating pathway);ko04152(AMPK signaling pathway)
ENSG00000006837	5	0.0907484	3	0.059622	3	0.0542775	8	0.163014	16	0.332129	6	0.124501	5	134286350	134371047	-	3149	CDKL3	GO:0000166;GO:0004672;GO:0004672;GO:0004672;GO:0004674;GO:0004674;GO:0004693;GO:0004693;GO:0004712;GO:0005515;GO:0005524;GO:0005524;GO:0005524;GO:0005634;GO:0005737;GO:0006468;GO:0006468;GO:0006468;GO:0016301;GO:0016310;GO:0016740;GO:0030517;GO:0036211;GO:0050775;GO:0051726;GO:0097484;GO:0106310;GO:0016301;GO:0016310;GO:0000166;GO:0004672;GO:0004672;GO:0005524;GO:0005524;GO:0005524;GO:0006468;GO:…	K08824	EC:2.7.11.22	T	KOG0593;359JU;398QU;3BC38;3D0MR;3JBVV;482Q3;498KK;4MD89;4MZ27	cyclin dependent kinase like 3 [Source:HGNC Symbol;Acc:HGNC:15483]	51265	Q8IVW4	GO:0006468//protein phosphorylation;GO:0006468//protein phosphorylation;GO:0006468//protein phosphorylation;GO:0016310//phosphorylation;GO:0030517//negative regulation of axon extension;GO:0036211//protein modification process;GO:0050775//positive regulation of dendrite morphogenesis;GO:0051726//regulation of cell cycle;GO:0097484//dendrite extension;GO:0016310//phosphorylation;GO:0006468//protei…	GO:0005634//nucleus;GO:0005737//cytoplasm;GO:0005634//nucleus;GO:0005737//cytoplasm;	GO:0000166//nucleotide binding;GO:0004672//protein kinase activity;GO:0004672//protein kinase activity;GO:0004672//protein kinase activity;GO:0004674//protein serine/threonine kinase activity;GO:0004674//protein serine/threonine kinase activity;GO:0004693//cyclin-dependent protein serine/threonine kinase activity;GO:0004693//cyclin-dependent protein serine/threonine kinase activity;GO:0004712//pr…	-
ENSG00000007001	6	0.115969	0	0	0	0	5	0.108499	0	0	0	0	2	157876702	158136154	+	2957	UPP2	GO:0003824;GO:0003824;GO:0004850;GO:0004850;GO:0004850;GO:0004850;GO:0004850;GO:0005515;GO:0005737;GO:0005737;GO:0005829;GO:0005829;GO:0005829;GO:0006218;GO:0006218;GO:0006249;GO:0009116;GO:0009116;GO:0009116;GO:0009164;GO:0009166;GO:0009166;GO:0016740;GO:0016757;GO:0016763;GO:0016763;GO:0042802;GO:0042802;GO:0044206;GO:0045098;GO:0046108;GO:0047847;GO:0003824;GO:0003824;GO:0004850;GO:0004850;GO:…	K00757	EC:2.4.2.3	F	KOG3728;35P8Y;38C4J;3BAA7;3CWDD;3J2S3;48BFP;48VDW;4MHJ0;4N1N8	uridine phosphorylase 2 [Source:HGNC Symbol;Acc:HGNC:23061]	151531	O95045;A0A0S2Z634	GO:0006218//uridine catabolic process;GO:0006218//uridine catabolic process;GO:0006249//dCMP catabolic process;GO:0009116//nucleoside metabolic process;GO:0009116//nucleoside metabolic process;GO:0009116//nucleoside metabolic process;GO:0009164//nucleoside catabolic process;GO:0009166//nucleotide catabolic process;GO:0009166//nucleotide catabolic process;GO:0044206//UMP salvage;GO:0046108//uridin…	GO:0005737//cytoplasm;GO:0005737//cytoplasm;GO:0005829//cytosol;GO:0005829//cytosol;GO:0005829//cytosol;GO:0045098//type III intermediate filament;GO:0005737//cytoplasm;GO:0005737//cytoplasm;GO:0005829//cytosol;GO:0005829//cytosol;GO:0005829//cytosol;GO:0045098//type III intermediate filament;	GO:0003824//catalytic activity;GO:0003824//catalytic activity;GO:0004850//uridine phosphorylase activity;GO:0004850//uridine phosphorylase activity;GO:0004850//uridine phosphorylase activity;GO:0004850//uridine phosphorylase activity;GO:0004850//uridine phosphorylase activity;GO:0005515//protein binding;GO:0016740//transferase activity;GO:0016757//glycosyltransferase activity;GO:0016763//pentosyl…	ko00983(Drug metabolism - other enzymes);ko00240(Pyrimidine metabolism)
ENSG00000007038	2	0.0581122	0	0	0	0	7	0.22835	5	0.16616	2	0.0664387	16	2817180	2826304	+	1967	PRSS21	GO:0004252;GO:0004252;GO:0004252;GO:0005515;GO:0005576;GO:0005615;GO:0005737;GO:0005886;GO:0005886;GO:0005886;GO:0006508;GO:0006508;GO:0006508;GO:0006508;GO:0007283;GO:0007283;GO:0007283;GO:0008233;GO:0008236;GO:0008236;GO:0016020;GO:0016020;GO:0016787;GO:0031225;GO:0004252;GO:0004252;GO:0004252;GO:0005515;GO:0005576;GO:0005615;GO:0005737;GO:0005886;GO:0005886;GO:0005886;GO:0006508;GO:0006508;GO:…	K09625	EC:3.4.21.-	O	KOG3627;35H3K;38CGF;3BGUI;3CRKT;3J2ST;48KHP;49HDF;4MFRB;4MTBJ	serine protease 21 [Source:HGNC Symbol;Acc:HGNC:9485]	10942	Q9Y6M0	GO:0006508//proteolysis;GO:0006508//proteolysis;GO:0006508//proteolysis;GO:0006508//proteolysis;GO:0007283//spermatogenesis;GO:0007283//spermatogenesis;GO:0007283//spermatogenesis;GO:0006508//proteolysis;GO:0006508//proteolysis;GO:0006508//proteolysis;GO:0006508//proteolysis;GO:0007283//spermatogenesis;GO:0007283//spermatogenesis;GO:0007283//spermatogenesis;GO:0006508//proteolysis;GO:0006508//pro…	GO:0005576//extracellular region;GO:0005615//extracellular space;GO:0005737//cytoplasm;GO:0005886//plasma membrane;GO:0005886//plasma membrane;GO:0005886//plasma membrane;GO:0016020//membrane;GO:0016020//membrane;GO:0031225//anchored component of membrane;GO:0005576//extracellular region;GO:0005615//extracellular space;GO:0005737//cytoplasm;GO:0005886//plasma membrane;GO:0005886//plasma membrane;…	GO:0004252//serine-type endopeptidase activity;GO:0004252//serine-type endopeptidase activity;GO:0004252//serine-type endopeptidase activity;GO:0005515//protein binding;GO:0008233//peptidase activity;GO:0008236//serine-type peptidase activity;GO:0008236//serine-type peptidase activity;GO:0016787//hydrolase activity;GO:0004252//serine-type endopeptidase activity;GO:0004252//serine-type endopeptida…	-
ENSG00000007047	1415	12.1502	1379	12.9661	1439	12.3174	1195	11.5202	1291	12.6787	1105	10.8479	19	45079288	45305284	+	6656	MARK4	GO:0004672;GO:0004672;GO:0005524;GO:0005524;GO:0006468;GO:0006468;GO:0000166;GO:0000226;GO:0000226;GO:0000930;GO:0001578;GO:0004672;GO:0004672;GO:0004674;GO:0004674;GO:0004674;GO:0004674;GO:0004712;GO:0005515;GO:0005515;GO:0005524;GO:0005524;GO:0005524;GO:0005737;GO:0005737;GO:0005813;GO:0005813;GO:0005815;GO:0005829;GO:0005829;GO:0005856;GO:0006468;GO:0006468;GO:0006468;GO:0007049;GO:0007399;GO:…	K08798	EC:2.7.11.1	T	KOG0586;35N05;39MBW;3BII7;3CRTI;3J30X;485X5;48XBI;4M692;4N4MV	microtubule affinity regulating kinase 4 [Source:HGNC Symbol;Acc:HGNC:13538]	57787	Q96L34	GO:0006468//protein phosphorylation;GO:0006468//protein phosphorylation;GO:0000226//microtubule cytoskeleton organization;GO:0000226//microtubule cytoskeleton organization;GO:0001578//microtubule bundle formation;GO:0006468//protein phosphorylation;GO:0006468//protein phosphorylation;GO:0006468//protein phosphorylation;GO:0007049//cell cycle;GO:0007399//nervous system development;GO:0016310//phos…	GO:0000930//gamma-tubulin complex;GO:0005737//cytoplasm;GO:0005737//cytoplasm;GO:0005813//centrosome;GO:0005813//centrosome;GO:0005815//microtubule organizing center;GO:0005829//cytosol;GO:0005829//cytosol;GO:0005856//cytoskeleton;GO:0015630//microtubule cytoskeleton;GO:0030425//dendrite;GO:0030496//midbody;GO:0036064//ciliary basal body;GO:0042995//cell projection;GO:0043005//neuron projection;G…	GO:0004672//protein kinase activity;GO:0004672//protein kinase activity;GO:0005524//ATP binding;GO:0005524//ATP binding;GO:0000166//nucleotide binding;GO:0004672//protein kinase activity;GO:0004672//protein kinase activity;GO:0004674//protein serine/threonine kinase activity;GO:0004674//protein serine/threonine kinase activity;GO:0004674//protein serine/threonine kinase activity;GO:0004674//prote…	-
ENSG00000007062	5	0.0383219	3	0.0251776	0	0	0	0	1	0.00876589	0	0	4	15963076	16084378	-	7457	PROM1	GO:0016020;GO:0016021;GO:0016021;GO:0031528;GO:0110165;GO:0001750;GO:0005515;GO:0005515;GO:0005615;GO:0005783;GO:0005793;GO:0005886;GO:0005887;GO:0005887;GO:0005902;GO:0005929;GO:0005929;GO:0009986;GO:0009986;GO:0010842;GO:0015485;GO:0016020;GO:0016021;GO:0016021;GO:0016021;GO:0016324;GO:0016324;GO:0031528;GO:0031982;GO:0042622;GO:0042805;GO:0042995;GO:0045296;GO:0045494;GO:0045494;GO:0060042;GO:…	K06532	-	S;O	KOG4331;35C6H;39RQ5;3BCE4;3CY1Z;3JDY8;4809G;493GY;4MEZ9;4N2DM	prominin 1 [Source:HGNC Symbol;Acc:HGNC:9454]	8842	O43490	GO:0010842//retina layer formation;GO:0045494//photoreceptor cell maintenance;GO:0045494//photoreceptor cell maintenance;GO:0060042//retina morphogenesis in camera-type eye;GO:0060219//camera-type eye photoreceptor cell differentiation;GO:0060219//camera-type eye photoreceptor cell differentiation;GO:0060219//camera-type eye photoreceptor cell differentiation;GO:0072112//glomerular visceral epith…	GO:0016020//membrane;GO:0016021//integral component of membrane;GO:0016021//integral component of membrane;GO:0031528//microvillus membrane;GO:0110165//cellular anatomical entity;GO:0001750//photoreceptor outer segment;GO:0005615//extracellular space;GO:0005783//endoplasmic reticulum;GO:0005793//endoplasmic reticulum-Golgi intermediate compartment;GO:0005886//plasma membrane;GO:0005887//integral …	GO:0005515//protein binding;GO:0005515//protein binding;GO:0015485//cholesterol binding;GO:0042805//actinin binding;GO:0045296//cadherin binding;GO:0005515//protein binding;GO:0005515//protein binding;GO:0015485//cholesterol binding;GO:0042805//actinin binding;GO:0045296//cadherin binding;GO:0005515//protein binding;GO:0005515//protein binding;GO:0015485//cholesterol binding;GO:0042805//actinin b…	ko05202(Transcriptional misregulation in cancer)
ENSG00000007080	1993	68.5771	1806	68.0465	1701	58.3453	1743	67.334	1691	66.5479	1523	59.9137	19	17933015	17943991	+	1661	CCDC124	GO:0003713;GO:0003723;GO:0005634;GO:0005737;GO:0005815;GO:0005829;GO:0005856;GO:0005886;GO:0006366;GO:0007049;GO:0030496;GO:0045893;GO:0051301;GO:0003713;GO:0003723;GO:0005634;GO:0005737;GO:0005815;GO:0005829;GO:0005856;GO:0005886;GO:0006366;GO:0007049;GO:0030496;GO:0045893;GO:0051301;GO:0005829;GO:0005886;	-	-	H;Z;S;J;C	KOG3223;35MDG;38EMG;3BEP0;3CSSN;3JBMT;48ABA;496ZK;4M9MG;4MZUK	coiled-coil domain containing 124 [Source:HGNC Symbol;Acc:HGNC:25171]	115098	Q96CT7;A0A024R7M8	GO:0006366//transcription by RNA polymerase II;GO:0007049//cell cycle;GO:0045893//positive regulation of transcription, DNA-templated;GO:0051301//cell division;GO:0006366//transcription by RNA polymerase II;GO:0007049//cell cycle;GO:0045893//positive regulation of transcription, DNA-templated;GO:0051301//cell division;	GO:0005634//nucleus;GO:0005737//cytoplasm;GO:0005815//microtubule organizing center;GO:0005829//cytosol;GO:0005856//cytoskeleton;GO:0005886//plasma membrane;GO:0030496//midbody;GO:0005634//nucleus;GO:0005737//cytoplasm;GO:0005815//microtubule organizing center;GO:0005829//cytosol;GO:0005856//cytoskeleton;GO:0005886//plasma membrane;GO:0030496//midbody;GO:0005829//cytosol;GO:0005886//plasma membra…	GO:0003713//transcription coactivator activity;GO:0003723//RNA binding;GO:0003713//transcription coactivator activity;GO:0003723//RNA binding;	-
ENSG00000007129	30	0.867273	46	1.45616	28	0.806906	23	0.746496	30	0.991916	32	1.05764	19	41549518	41586844	+	1977	CEACAM21	GO:0016020;GO:0016021;GO:0016020;GO:0016021;GO:0016020;GO:0016021;GO:0016020;GO:0016021;GO:0016020;GO:0016021;	K06499	-	S;T;U	2T1YP;35QG2;3AG4H;3BZ8F;3DE1J;3JGJ0;48EEY;49BCP;4MPC0;4N86F	CEA cell adhesion molecule 21 [Source:HGNC Symbol;Acc:HGNC:28834]	90273	Q3KPI0;A0A0G2JSC8	-	GO:0016020//membrane;GO:0016021//integral component of membrane;GO:0016020//membrane;GO:0016021//integral component of membrane;GO:0016020//membrane;GO:0016021//integral component of membrane;GO:0016020//membrane;GO:0016021//integral component of membrane;GO:0016020//membrane;GO:0016021//integral component of membrane;	-	-
ENSG00000007168	2421	10.0478	2385	10.8388	2950	12.2047	2260	10.5305	2314	10.9839	2570	12.1945	17	2593210	2685615	+	13771	PAFAH1B1	GO:0005515;GO:0000132;GO:0000132;GO:0000226;GO:0000226;GO:0000235;GO:0000776;GO:0000776;GO:0001667;GO:0001675;GO:0001675;GO:0001764;GO:0001764;GO:0001764;GO:0001764;GO:0001961;GO:0005515;GO:0005515;GO:0005515;GO:0005634;GO:0005635;GO:0005635;GO:0005635;GO:0005737;GO:0005737;GO:0005813;GO:0005813;GO:0005813;GO:0005813;GO:0005815;GO:0005819;GO:0005829;GO:0005829;GO:0005829;GO:0005856;GO:0005871;GO:…	K16794	-	Z;D	KOG0295;35ETA;38EAS;3BB2N;3CVPH;3J704;480GR;491CI;4MF8F;4MW0T	platelet activating factor acetylhydrolase 1b regulatory subunit 1 [Source:HGNC Symbol;Acc:HGNC:8574]	5048	P43034	GO:0000132//establishment of mitotic spindle orientation;GO:0000132//establishment of mitotic spindle orientation;GO:0000226//microtubule cytoskeleton organization;GO:0000226//microtubule cytoskeleton organization;GO:0001667//ameboidal-type cell migration;GO:0001675//acrosome assembly;GO:0001675//acrosome assembly;GO:0001764//neuron migration;GO:0001764//neuron migration;GO:0001764//neuron migrat…	GO:0000235//astral microtubule;GO:0000776//kinetochore;GO:0000776//kinetochore;GO:0005634//nucleus;GO:0005635//nuclear envelope;GO:0005635//nuclear envelope;GO:0005635//nuclear envelope;GO:0005737//cytoplasm;GO:0005737//cytoplasm;GO:0005813//centrosome;GO:0005813//centrosome;GO:0005813//centrosome;GO:0005813//centrosome;GO:0005815//microtubule organizing center;GO:0005819//spindle;GO:0005829//cyt…	GO:0005515//protein binding;GO:0005515//protein binding;GO:0005515//protein binding;GO:0005515//protein binding;GO:0008017//microtubule binding;GO:0008017//microtubule binding;GO:0008201//heparin binding;GO:0034452//dynactin binding;GO:0042802//identical protein binding;GO:0042802//identical protein binding;GO:0043274//phospholipase binding;GO:0044877//protein-containing complex binding;GO:004550…	ko00565(Ether lipid metabolism)
ENSG00000007171	11	0.102576	2	0.020422	11	0.102253	2	0.0209386	3	0.0319957	4	0.0426448	17	27756766	27800529	-	6129	NOS2	GO:0001666;GO:0001912;GO:0002227;GO:0004517;GO:0004517;GO:0004517;GO:0004517;GO:0004517;GO:0004517;GO:0004517;GO:0004517;GO:0005515;GO:0005515;GO:0005516;GO:0005516;GO:0005516;GO:0005634;GO:0005634;GO:0005654;GO:0005737;GO:0005737;GO:0005737;GO:0005777;GO:0005782;GO:0005829;GO:0005829;GO:0005829;GO:0005829;GO:0005886;GO:0006527;GO:0006527;GO:0006527;GO:0006801;GO:0006801;GO:0006809;GO:0006809;GO:…	K13241	EC:1.14.13.39	C;P	KOG1158;35MCK;38GQ3;3BE0N;3CUVN;3J7X4;47YV0;497YF;4MCE0;4MVSG	nitric oxide synthase 2 [Source:HGNC Symbol;Acc:HGNC:7873]	4843	P35228	GO:0001666//response to hypoxia;GO:0001912//positive regulation of leukocyte mediated cytotoxicity;GO:0002227//innate immune response in mucosa;GO:0006527//arginine catabolic process;GO:0006527//arginine catabolic process;GO:0006527//arginine catabolic process;GO:0006801//superoxide metabolic process;GO:0006801//superoxide metabolic process;GO:0006809//nitric oxide biosynthetic process;GO:0006809…	GO:0005634//nucleus;GO:0005634//nucleus;GO:0005654//nucleoplasm;GO:0005737//cytoplasm;GO:0005737//cytoplasm;GO:0005737//cytoplasm;GO:0005777//peroxisome;GO:0005782//peroxisomal matrix;GO:0005829//cytosol;GO:0005829//cytosol;GO:0005829//cytosol;GO:0005829//cytosol;GO:0005886//plasma membrane;GO:0012506//vesicle membrane;GO:0030863//cortical cytoskeleton;GO:0048471//perinuclear region of cytoplasm;	GO:0004517//nitric-oxide synthase activity;GO:0004517//nitric-oxide synthase activity;GO:0004517//nitric-oxide synthase activity;GO:0004517//nitric-oxide synthase activity;GO:0004517//nitric-oxide synthase activity;GO:0004517//nitric-oxide synthase activity;GO:0004517//nitric-oxide synthase activity;GO:0004517//nitric-oxide synthase activity;GO:0005515//protein binding;GO:0005515//protein binding…	ko05222(Small cell lung cancer);ko05200(Pathways in cancer);ko05152(Tuberculosis);ko05146(Amoebiasis);ko05145(Toxoplasmosis);ko05142(Chagas disease);ko05140(Leishmaniasis);ko05133(Pertussis);ko05022(Pathways of neurodegeneration - multiple diseases);ko05014(Amyotrophic lateral sclerosis);ko05010(Alzheimer disease);ko04926(Relaxin signaling pathway);ko04371(Apelin signaling pathway);ko04146(Peroxi…
ENSG00000007174	0	0	0	0	0	0	0	0	0	0	0	0	17	11598470	11969748	+	16941	DNAH9	GO:0003341;GO:0003341;GO:0005858;GO:0005858;GO:0007018;GO:0007018;GO:0008569;GO:0008569;GO:0030286;GO:0030286;GO:0045505;GO:0045505;GO:0051959;GO:0051959;GO:0000166;GO:0003341;GO:0003341;GO:0003341;GO:0003341;GO:0005515;GO:0005524;GO:0005524;GO:0005524;GO:0005576;GO:0005737;GO:0005856;GO:0005858;GO:0005858;GO:0005874;GO:0005929;GO:0005930;GO:0005930;GO:0005930;GO:0005930;GO:0007018;GO:0007018;GO:…	K10408	-	Z	KOG3595;35K6E;38EIS;3BCB2;3CW7I;3J3B2;4833H;491GB;4M78B;4N64J	dynein axonemal heavy chain 9 [Source:HGNC Symbol;Acc:HGNC:2953]	1770	Q9NYC9	GO:0003341//cilium movement;GO:0003341//cilium movement;GO:0007018//microtubule-based movement;GO:0007018//microtubule-based movement;GO:0003341//cilium movement;GO:0003341//cilium movement;GO:0003341//cilium movement;GO:0003341//cilium movement;GO:0007018//microtubule-based movement;GO:0007018//microtubule-based movement;GO:0007018//microtubule-based movement;GO:0030030//cell projection organiza…	GO:0005858//axonemal dynein complex;GO:0005858//axonemal dynein complex;GO:0030286//dynein complex;GO:0030286//dynein complex;GO:0005576//extracellular region;GO:0005737//cytoplasm;GO:0005856//cytoskeleton;GO:0005858//axonemal dynein complex;GO:0005858//axonemal dynein complex;GO:0005874//microtubule;GO:0005929//cilium;GO:0005930//axoneme;GO:0005930//axoneme;GO:0005930//axoneme;GO:0005930//axonem…	GO:0008569//minus-end-directed microtubule motor activity;GO:0008569//minus-end-directed microtubule motor activity;GO:0045505//dynein intermediate chain binding;GO:0045505//dynein intermediate chain binding;GO:0051959//dynein light intermediate chain binding;GO:0051959//dynein light intermediate chain binding;GO:0000166//nucleotide binding;GO:0005515//protein binding;GO:0005524//ATP binding;GO:0…	ko05022(Pathways of neurodegeneration - multiple diseases);ko05016(Huntington disease);ko05014(Amyotrophic lateral sclerosis)
ENSG00000007202	4825	29.8705	4246	28.7834	4105	25.3331	3703	25.7374	3850	27.2599	3663	25.9261	17	28614446	28645454	-	9232	KIAA0100	GO:0005576;GO:0005515;	-	-	S;M;T;E	KOG1910;35GN6;3950X;3BFHM;3CYPG;3JDWH;47YTW;48XE9;4MEKK;4N1CF	KIAA0100 [Source:HGNC Symbol;Acc:HGNC:28960]	9703	Q14667	-	GO:0005576//extracellular region;	GO:0005515//protein binding;	-
ENSG00000007216	0	0	0	0	0	0	0	0	0	0	0	0	17	28473293	28497781	+	3226	SLC13A2	GO:0005515;GO:0005886;GO:0005887;GO:0006811;GO:0006814;GO:0015141;GO:0015293;GO:0015361;GO:0015361;GO:0016020;GO:0016020;GO:0016020;GO:0016020;GO:0016021;GO:0016021;GO:0022857;GO:0022857;GO:0055085;GO:0055085;GO:0070062;GO:0071422;GO:0098656;GO:0005515;GO:0005886;GO:0005887;GO:0006811;GO:0006814;GO:0015141;GO:0015141;GO:0015293;GO:0015361;GO:0015361;GO:0016020;GO:0016020;GO:0016020;GO:0016020;GO:…	K14445	-	P	KOG1281;35I3J;38C60;3BBN0;3CTA5;3J9GN;4847R;4923D;4M7G8;4MVDP	solute carrier family 13 member 2 [Source:HGNC Symbol;Acc:HGNC:10917]	9058	Q13183	GO:0006811//ion transport;GO:0006814//sodium ion transport;GO:0055085//transmembrane transport;GO:0055085//transmembrane transport;GO:0071422//succinate transmembrane transport;GO:0098656//anion transmembrane transport;GO:0006811//ion transport;GO:0006814//sodium ion transport;GO:0055085//transmembrane transport;GO:0055085//transmembrane transport;GO:0071422//succinate transmembrane transport;GO:…	GO:0005886//plasma membrane;GO:0005887//integral component of plasma membrane;GO:0016020//membrane;GO:0016020//membrane;GO:0016020//membrane;GO:0016020//membrane;GO:0016021//integral component of membrane;GO:0016021//integral component of membrane;GO:0070062//extracellular exosome;GO:0005886//plasma membrane;GO:0005887//integral component of plasma membrane;GO:0016020//membrane;GO:0016020//membra…	GO:0005515//protein binding;GO:0015141//succinate transmembrane transporter activity;GO:0015293//symporter activity;GO:0015361//low-affinity sodium:dicarboxylate symporter activity;GO:0015361//low-affinity sodium:dicarboxylate symporter activity;GO:0022857//transmembrane transporter activity;GO:0022857//transmembrane transporter activity;GO:0005515//protein binding;GO:0015141//succinate transmemb…	-
ENSG00000007237	0	0	0	0	0	0	0	0	0	0	0	0	17	9910606	10198606	-	10158	GAS7	GO:0005515;GO:0005515;GO:0005737;GO:0005737;GO:0005884;GO:0005886;GO:0007399;GO:0030041;GO:0030154;GO:0042802;GO:0048812;GO:0051015;GO:0005515;GO:0005515;GO:0005737;GO:0005737;GO:0005884;GO:0005886;GO:0007399;GO:0030041;GO:0030154;GO:0048812;GO:0051015;GO:0005515;GO:0005515;GO:0005737;GO:0005737;GO:0005884;GO:0005886;GO:0007399;GO:0030041;GO:0030154;GO:0048812;GO:0051015;GO:0005515;GO:0005515;GO:…	K18618	-	S;O;D	KOG0940;KOG2398;35DG1;38M5Y;3B9US;3CVW3;3J78X;484V3;48Y8N;4M8KV;4N5G7	growth arrest specific 7 [Source:HGNC Symbol;Acc:HGNC:4169]	8522	O60861	GO:0007399//nervous system development;GO:0030041//actin filament polymerization;GO:0030154//cell differentiation;GO:0048812//neuron projection morphogenesis;GO:0007399//nervous system development;GO:0030041//actin filament polymerization;GO:0030154//cell differentiation;GO:0048812//neuron projection morphogenesis;GO:0007399//nervous system development;GO:0030041//actin filament polymerization;GO…	GO:0005737//cytoplasm;GO:0005737//cytoplasm;GO:0005884//actin filament;GO:0005886//plasma membrane;GO:0005737//cytoplasm;GO:0005737//cytoplasm;GO:0005884//actin filament;GO:0005886//plasma membrane;GO:0005737//cytoplasm;GO:0005737//cytoplasm;GO:0005884//actin filament;GO:0005886//plasma membrane;GO:0005737//cytoplasm;GO:0005737//cytoplasm;GO:0005884//actin filament;GO:0005886//plasma membrane;GO:…	GO:0005515//protein binding;GO:0005515//protein binding;GO:0042802//identical protein binding;GO:0051015//actin filament binding;GO:0005515//protein binding;GO:0005515//protein binding;GO:0051015//actin filament binding;GO:0005515//protein binding;GO:0005515//protein binding;GO:0051015//actin filament binding;GO:0005515//protein binding;GO:0005515//protein binding;GO:0051015//actin filament bindi…	-
ENSG00000007255	146	8.94361	117	7.84806	159	9.70928	167	11.4853	131	9.17804	109	7.6338	19	45162928	45178237	-	933	TRAPPC6A	GO:0005515;GO:0005737;GO:0005783;GO:0005794;GO:0005801;GO:0005802;GO:0005829;GO:0006888;GO:0006888;GO:0016192;GO:0030008;GO:0043087;GO:0043087;GO:0048193;GO:0048193;GO:0048208;GO:0099022;GO:1903232;GO:1990072;GO:0005515;GO:0005737;GO:0005783;GO:0005794;GO:0005801;GO:0005802;GO:0005829;GO:0006888;GO:0006888;GO:0016192;GO:0030008;GO:0043087;GO:0048193;GO:0048208;GO:0099022;GO:1903232;GO:1990072;GO:…	K20304	-	S;U	KOG3316;35PV0;3A37C;3BQKV;3D397;3J4MR;48BV4;494SF;4MJ1T;4MV6Z	trafficking protein particle complex subunit 6A [Source:HGNC Symbol;Acc:HGNC:23069]	79090	O75865;B7TZ90	GO:0006888//endoplasmic reticulum to Golgi vesicle-mediated transport;GO:0006888//endoplasmic reticulum to Golgi vesicle-mediated transport;GO:0016192//vesicle-mediated transport;GO:0043087//regulation of GTPase activity;GO:0043087//regulation of GTPase activity;GO:0048193//Golgi vesicle transport;GO:0048193//Golgi vesicle transport;GO:0048208//COPII vesicle coating;GO:0099022//vesicle tethering;…	GO:0005737//cytoplasm;GO:0005783//endoplasmic reticulum;GO:0005794//Golgi apparatus;GO:0005801//cis-Golgi network;GO:0005802//trans-Golgi network;GO:0005829//cytosol;GO:0030008//TRAPP complex;GO:1990072//TRAPPIII protein complex;GO:0005737//cytoplasm;GO:0005783//endoplasmic reticulum;GO:0005794//Golgi apparatus;GO:0005801//cis-Golgi network;GO:0005802//trans-Golgi network;GO:0005829//cytosol;GO:0…	GO:0005515//protein binding;GO:0005515//protein binding;GO:0005515//protein binding;GO:0005515//protein binding;	-
ENSG00000007264	0	0	0	0	0	0	0	0	0	0	0	0	19	3777970	3802129	-	4138	MATK	GO:0000166;GO:0004672;GO:0004672;GO:0004712;GO:0004713;GO:0004713;GO:0004713;GO:0004713;GO:0004713;GO:0004713;GO:0004715;GO:0004715;GO:0005515;GO:0005515;GO:0005524;GO:0005524;GO:0005524;GO:0005737;GO:0005829;GO:0006468;GO:0006468;GO:0006468;GO:0006468;GO:0008284;GO:0016020;GO:0016301;GO:0016310;GO:0016740;GO:0018108;GO:0000166;GO:0004672;GO:0004672;GO:0004712;GO:0004713;GO:0004713;GO:0004713;GO:…	K08888	EC:2.7.10.2	T;K;L	KOG0197;35FC9;39R08;3BCVU;3CSQR;3J4N4;485DS;48YAE;4MM9K;4N302	megakaryocyte-associated tyrosine kinase [Source:HGNC Symbol;Acc:HGNC:6906]	4145	P42679;F1T0G6	GO:0006468//protein phosphorylation;GO:0006468//protein phosphorylation;GO:0006468//protein phosphorylation;GO:0006468//protein phosphorylation;GO:0008284//positive regulation of cell population proliferation;GO:0016310//phosphorylation;GO:0018108//peptidyl-tyrosine phosphorylation;GO:0006468//protein phosphorylation;GO:0006468//protein phosphorylation;GO:0006468//protein phosphorylation;GO:00064…	GO:0005737//cytoplasm;GO:0005829//cytosol;GO:0016020//membrane;GO:0005737//cytoplasm;GO:0005829//cytosol;GO:0016020//membrane;GO:0005737//cytoplasm;GO:0005737//cytoplasm;GO:0005829//cytosol;GO:0016020//membrane;GO:0005737//cytoplasm;GO:0005737//cytoplasm;GO:0005829//cytosol;GO:0016020//membrane;	GO:0000166//nucleotide binding;GO:0004672//protein kinase activity;GO:0004672//protein kinase activity;GO:0004712//protein serine/threonine/tyrosine kinase activity;GO:0004713//protein tyrosine kinase activity;GO:0004713//protein tyrosine kinase activity;GO:0004713//protein tyrosine kinase activity;GO:0004713//protein tyrosine kinase activity;GO:0004713//protein tyrosine kinase activity;GO:000471…	ko04722(Neurotrophin signaling pathway)
ENSG00000007306	0	0	0	0	0	0	0	0	0	0	0	0	19	41673303	41706976	-	2653	CEACAM7	GO:0005576;GO:0005829;GO:0005886;GO:0005886;GO:0005886;GO:0016020;GO:0016324;GO:0031225;GO:0005576;GO:0005829;GO:0005886;GO:0005886;GO:0005886;GO:0016020;GO:0016324;GO:0031225;	K06499	-	S;T	2RXPD;35T6A;39R3S;3BI39;3D3EB;3JMDB;48AY4;4942J;4MMCP;4N621	CEA cell adhesion molecule 7 [Source:HGNC Symbol;Acc:HGNC:1819]	1087	Q14002	-	GO:0005576//extracellular region;GO:0005829//cytosol;GO:0005886//plasma membrane;GO:0005886//plasma membrane;GO:0005886//plasma membrane;GO:0016020//membrane;GO:0016324//apical plasma membrane;GO:0031225//anchored component of membrane;GO:0005576//extracellular region;GO:0005829//cytosol;GO:0005886//plasma membrane;GO:0005886//plasma membrane;GO:0005886//plasma membrane;GO:0016020//membrane;GO:00…	-	-
ENSG00000007312	6	0.161374	4	0.117804	3	0.0804329	2	0.0603917	2	0.0615221	1	0.0307494	17	63928738	63932336	-	2125	CD79B	GO:0002250;GO:0002376;GO:0004888;GO:0004888;GO:0005515;GO:0005886;GO:0005886;GO:0005887;GO:0006955;GO:0007165;GO:0007166;GO:0007166;GO:0009897;GO:0016020;GO:0016020;GO:0016020;GO:0016021;GO:0019815;GO:0019815;GO:0019815;GO:0030183;GO:0042802;GO:0042802;GO:0050853;GO:0050853;GO:0050853;GO:0070062;GO:0002250;GO:0002376;GO:0004888;GO:0004888;GO:0005515;GO:0005886;GO:0005886;GO:0005887;GO:0006955;GO:…	K06507	-	S;T	2S7X8;35IPF;39X7K;3BJP3;3CZ8V;3J57D;484ME;497TC;4MMAC;4N52Q	CD79b molecule [Source:HGNC Symbol;Acc:HGNC:1699]	974	P40259	GO:0002250//adaptive immune response;GO:0002376//immune system process;GO:0006955//immune response;GO:0007165//signal transduction;GO:0007166//cell surface receptor signaling pathway;GO:0007166//cell surface receptor signaling pathway;GO:0030183//B cell differentiation;GO:0050853//B cell receptor signaling pathway;GO:0050853//B cell receptor signaling pathway;GO:0050853//B cell receptor signaling…	GO:0005886//plasma membrane;GO:0005886//plasma membrane;GO:0005887//integral component of plasma membrane;GO:0009897//external side of plasma membrane;GO:0016020//membrane;GO:0016020//membrane;GO:0016020//membrane;GO:0016021//integral component of membrane;GO:0019815//B cell receptor complex;GO:0019815//B cell receptor complex;GO:0019815//B cell receptor complex;GO:0070062//extracellular exosome;…	GO:0004888//transmembrane signaling receptor activity;GO:0004888//transmembrane signaling receptor activity;GO:0005515//protein binding;GO:0042802//identical protein binding;GO:0042802//identical protein binding;GO:0004888//transmembrane signaling receptor activity;GO:0004888//transmembrane signaling receptor activity;GO:0005515//protein binding;GO:0042802//identical protein binding;GO:0004888//t…	ko04662(B cell receptor signaling pathway)
ENSG00000007314	0	0	0	0	0	0	2	0.0155687	0	0	0	0	17	63938554	63972918	-	8243	SCN4A	GO:0001518;GO:0001518;GO:0001518;GO:0001518;GO:0005216;GO:0005216;GO:0005244;GO:0005248;GO:0005248;GO:0005248;GO:0005248;GO:0005248;GO:0005261;GO:0005261;GO:0005272;GO:0005515;GO:0005515;GO:0005515;GO:0005886;GO:0005886;GO:0005886;GO:0005887;GO:0005887;GO:0006811;GO:0006811;GO:0006811;GO:0006814;GO:0006814;GO:0006814;GO:0006814;GO:0006936;GO:0016020;GO:0016020;GO:0016020;GO:0016021;GO:0019228;GO:…	K04837	-	P;U	KOG2301;35NKW;38BYK;3B9I5;3CRAE;3J6N9;4829E;48XM5;4MM5K;4MTYX	sodium voltage-gated channel alpha subunit 4 [Source:HGNC Symbol;Acc:HGNC:10591]	6329	P35499	GO:0006811//ion transport;GO:0006811//ion transport;GO:0006811//ion transport;GO:0006814//sodium ion transport;GO:0006814//sodium ion transport;GO:0006814//sodium ion transport;GO:0006814//sodium ion transport;GO:0006936//muscle contraction;GO:0019228//neuronal action potential;GO:0034765//regulation of ion transmembrane transport;GO:0035725//sodium ion transmembrane transport;GO:0035725//sodium …	GO:0001518//voltage-gated sodium channel complex;GO:0001518//voltage-gated sodium channel complex;GO:0001518//voltage-gated sodium channel complex;GO:0001518//voltage-gated sodium channel complex;GO:0005886//plasma membrane;GO:0005886//plasma membrane;GO:0005886//plasma membrane;GO:0005887//integral component of plasma membrane;GO:0005887//integral component of plasma membrane;GO:0016020//membran…	GO:0005216//ion channel activity;GO:0005216//ion channel activity;GO:0005244//voltage-gated ion channel activity;GO:0005248//voltage-gated sodium channel activity;GO:0005248//voltage-gated sodium channel activity;GO:0005248//voltage-gated sodium channel activity;GO:0005248//voltage-gated sodium channel activity;GO:0005248//voltage-gated sodium channel activity;GO:0005261//cation channel activity;…	-
ENSG00000007341	272	1.91733	182	1.4048	253	1.77778	209	1.65401	277	2.23319	197	1.58763	1	112523514	112620825	-	8108	ST7L	GO:0016020;GO:0016021;GO:0030308;GO:0016020;GO:0016021;GO:0030308;GO:0005515;GO:0016020;GO:0016021;GO:0030308;GO:0030308;GO:0016020;GO:0016021;GO:0030308;GO:0005515;GO:0016020;GO:0016021;GO:0030308;GO:0016020;GO:0016021;GO:0030308;GO:0016020;GO:0016021;GO:0030308;GO:0016020;GO:0016021;GO:0030308;GO:0016020;GO:0016020;GO:0016021;	-	-	S	KOG3807;35BC0;3909Y;3BDGC;3CZ4R;3J2GK;47YXN;495BQ;4M7NF;4MXIC	suppression of tumorigenicity 7 like [Source:HGNC Symbol;Acc:HGNC:18441]	54879	Q8TDW4	GO:0030308//negative regulation of cell growth;GO:0030308//negative regulation of cell growth;GO:0030308//negative regulation of cell growth;GO:0030308//negative regulation of cell growth;GO:0030308//negative regulation of cell growth;GO:0030308//negative regulation of cell growth;GO:0030308//negative regulation of cell growth;GO:0030308//negative regulation of cell growth;GO:0030308//negative re…	GO:0016020//membrane;GO:0016021//integral component of membrane;GO:0016020//membrane;GO:0016021//integral component of membrane;GO:0016020//membrane;GO:0016021//integral component of membrane;GO:0016020//membrane;GO:0016021//integral component of membrane;GO:0016020//membrane;GO:0016021//integral component of membrane;GO:0016020//membrane;GO:0016021//integral component of membrane;GO:0016020//mem…	GO:0005515//protein binding;GO:0005515//protein binding;	-
ENSG00000007350	2	0.0324182	0	0	4	0.0646322	0	0	0	0	0	0	X	154295795	154330350	+	3526	TKTL1	GO:0003824;GO:0003824;GO:0004802;GO:0004802;GO:0004802;GO:0004802;GO:0005634;GO:0005737;GO:0005829;GO:0006007;GO:0006772;GO:0016740;GO:0030976;GO:0046872;GO:0005829;GO:0005829;GO:0003824;GO:0003824;GO:0004802;GO:0004802;GO:0004802;GO:0004802;GO:0005634;GO:0005737;GO:0005829;GO:0006007;GO:0006772;GO:0016740;GO:0030976;GO:0046872;	K00615	EC:2.2.1.1	G	KOG0523;35HSC;3AEPS;3BXM4;3D4JS;3JF2Q;482IU;496GJ;4MM8C;4N2VH	transketolase like 1 [Source:HGNC Symbol;Acc:HGNC:11835]	8277	P51854	GO:0006007//glucose catabolic process;GO:0006772//thiamine metabolic process;GO:0006007//glucose catabolic process;GO:0006772//thiamine metabolic process;	GO:0005634//nucleus;GO:0005737//cytoplasm;GO:0005829//cytosol;GO:0005829//cytosol;GO:0005829//cytosol;GO:0005634//nucleus;GO:0005737//cytoplasm;GO:0005829//cytosol;	GO:0003824//catalytic activity;GO:0003824//catalytic activity;GO:0004802//transketolase activity;GO:0004802//transketolase activity;GO:0004802//transketolase activity;GO:0004802//transketolase activity;GO:0016740//transferase activity;GO:0030976//thiamine pyrophosphate binding;GO:0046872//metal ion binding;GO:0003824//catalytic activity;GO:0003824//catalytic activity;GO:0004802//transketolase act…	ko00030(Pentose phosphate pathway)
ENSG00000007372	0	0	0	0	0	0	0	0	0	0	4	0.0126639	11	31784779	31817961	-	20639	PAX6	GO:0000122;GO:0000785;GO:0000785;GO:0000976;GO:0000978;GO:0000978;GO:0000981;GO:0000981;GO:0000981;GO:0000981;GO:0000981;GO:0001221;GO:0001568;GO:0001654;GO:0003322;GO:0003677;GO:0003677;GO:0003677;GO:0003677;GO:0003700;GO:0005515;GO:0005634;GO:0005654;GO:0005737;GO:0005829;GO:0006355;GO:0006355;GO:0006357;GO:0007417;GO:0007601;GO:0009611;GO:0009887;GO:0010628;GO:0019901;GO:0021517;GO:0030154;GO:…	K08031	-	K	KOG0849;359V8;3934H;3BBFT;3CRC8;3JADP;481YW;48WDN;4M8VH;4MT56	paired box 6 [Source:HGNC Symbol;Acc:HGNC:8620]	5080	P26367;Q66SS1	GO:0000122//negative regulation of transcription by RNA polymerase II;GO:0001568//blood vessel development;GO:0001654//eye development;GO:0003322//pancreatic A cell development;GO:0006355//regulation of transcription, DNA-templated;GO:0006355//regulation of transcription, DNA-templated;GO:0006357//regulation of transcription by RNA polymerase II;GO:0007417//central nervous system development;GO:0…	GO:0000785//chromatin;GO:0000785//chromatin;GO:0005634//nucleus;GO:0005654//nucleoplasm;GO:0005737//cytoplasm;GO:0005829//cytosol;GO:0005634//nucleus;GO:0005654//nucleoplasm;GO:0005829//cytosol;GO:0000785//chromatin;GO:0000785//chromatin;GO:0005634//nucleus;GO:0005654//nucleoplasm;GO:0005737//cytoplasm;GO:0005829//cytosol;GO:0000785//chromatin;GO:0000785//chromatin;GO:0005634//nucleus;GO:0005654/…	GO:0000976//transcription cis-regulatory region binding;GO:0000978//RNA polymerase II cis-regulatory region sequence-specific DNA binding;GO:0000978//RNA polymerase II cis-regulatory region sequence-specific DNA binding;GO:0000981//DNA-binding transcription factor activity, RNA polymerase II-specific;GO:0000981//DNA-binding transcription factor activity, RNA polymerase II-specific;GO:0000981//DNA…	ko04950(Maturity onset diabetes of the young);ko04550(Signaling pathways regulating pluripotency of stem cells)
ENSG00000007376	944	19.4846	841	19.0078	841	17.3039	838	19.419	646	15.25	707	16.6837	16	784974	788397	-	2769	RPUSD1	GO:0000455;GO:0001522;GO:0001522;GO:0003674;GO:0003723;GO:0003723;GO:0005515;GO:0005575;GO:0008150;GO:0009451;GO:0009451;GO:0009982;GO:0009982;GO:0009982;GO:0000455;GO:0001522;GO:0001522;GO:0003674;GO:0003723;GO:0003723;GO:0005515;GO:0005575;GO:0008150;GO:0009451;GO:0009451;GO:0009982;GO:0009982;GO:0009982;GO:0001522;GO:0001522;GO:0003723;GO:0003723;GO:0009451;GO:0009451;GO:0009982;GO:0009982;GO:…	-	-	A;J	KOG1919;35E36;38TF5;3BB3F;3CSXX;3JFSH;481IF;494WI;4MFT7;4N3IR	RNA pseudouridine synthase domain containing 1 [Source:HGNC Symbol;Acc:HGNC:14173]	113000	Q9UJJ7	GO:0000455//enzyme-directed rRNA pseudouridine synthesis;GO:0001522//pseudouridine synthesis;GO:0001522//pseudouridine synthesis;GO:0008150//biological_process;GO:0009451//RNA modification;GO:0009451//RNA modification;GO:0000455//enzyme-directed rRNA pseudouridine synthesis;GO:0001522//pseudouridine synthesis;GO:0001522//pseudouridine synthesis;GO:0008150//biological_process;GO:0009451//RNA modif…	GO:0005575//cellular_component;GO:0005575//cellular_component;	GO:0003674//molecular_function;GO:0003723//RNA binding;GO:0003723//RNA binding;GO:0005515//protein binding;GO:0009982//pseudouridine synthase activity;GO:0009982//pseudouridine synthase activity;GO:0009982//pseudouridine synthase activity;GO:0003674//molecular_function;GO:0003723//RNA binding;GO:0003723//RNA binding;GO:0005515//protein binding;GO:0009982//pseudouridine synthase activity;GO:000998…	-
ENSG00000007384	997	11.5958	956	12.1753	902	10.4579	945	12.3397	818	10.8812	870	11.5686	16	58059	76355	-	4914	RHBDF1	GO:0000139;GO:0004252;GO:0005515;GO:0005515;GO:0005783;GO:0005789;GO:0005789;GO:0005794;GO:0008283;GO:0015031;GO:0016020;GO:0016021;GO:0016021;GO:0016021;GO:0016477;GO:0019838;GO:0042058;GO:0042058;GO:0050708;GO:0050708;GO:0050709;GO:0061136;GO:0004252;GO:0004252;GO:0016020;GO:0016021;GO:0016021;GO:0016021;	-	-	T;K	KOG2290;35JS0;38DNK;3BDK1;3CRD9;3JAAS;47ZE4;48ZMR;4M8ZK;4MTBR	rhomboid 5 homolog 1 [Source:HGNC Symbol;Acc:HGNC:20561]	64285	Q96CC6	GO:0008283//cell population proliferation;GO:0015031//protein transport;GO:0016477//cell migration;GO:0042058//regulation of epidermal growth factor receptor signaling pathway;GO:0042058//regulation of epidermal growth factor receptor signaling pathway;GO:0050708//regulation of protein secretion;GO:0050708//regulation of protein secretion;GO:0050709//negative regulation of protein secretion;GO:00…	GO:0000139//Golgi membrane;GO:0005783//endoplasmic reticulum;GO:0005789//endoplasmic reticulum membrane;GO:0005789//endoplasmic reticulum membrane;GO:0005794//Golgi apparatus;GO:0016020//membrane;GO:0016021//integral component of membrane;GO:0016021//integral component of membrane;GO:0016021//integral component of membrane;GO:0016020//membrane;GO:0016021//integral component of membrane;GO:0016021…	GO:0004252//serine-type endopeptidase activity;GO:0005515//protein binding;GO:0005515//protein binding;GO:0019838//growth factor binding;GO:0004252//serine-type endopeptidase activity;GO:0004252//serine-type endopeptidase activity;	-
ENSG00000007392	734	6.79251	755	7.65064	773	7.13089	701	7.28312	766	8.1074	851	9.00364	16	188969	229463	-	6176	LUC7L	GO:0003729;GO:0003729;GO:0003729;GO:0005515;GO:0005685;GO:0005685;GO:0005685;GO:0006376;GO:0006376;GO:0006376;GO:0042802;GO:0045843;GO:0050733;GO:0071004;GO:0003729;GO:0003729;GO:0003729;GO:0005515;GO:0005685;GO:0005685;GO:0005685;GO:0006376;GO:0006376;GO:0006376;GO:0042802;GO:0071004;GO:0003729;GO:0003729;GO:0003729;GO:0005515;GO:0005685;GO:0005685;GO:0005685;GO:0006376;GO:0006376;GO:0006376;GO:…	-	-	A	KOG0796;35M8K;38DNS;3BAPP;3CTE4;3JC59;486FB;48YYE;4MF3U;4MUU1	LUC7 like [Source:HGNC Symbol;Acc:HGNC:6723]	55692	Q9NQ29	GO:0006376//mRNA splice site selection;GO:0006376//mRNA splice site selection;GO:0006376//mRNA splice site selection;GO:0045843//negative regulation of striated muscle tissue development;GO:0006376//mRNA splice site selection;GO:0006376//mRNA splice site selection;GO:0006376//mRNA splice site selection;GO:0006376//mRNA splice site selection;GO:0006376//mRNA splice site selection;GO:0006376//mRNA …	GO:0005685//U1 snRNP;GO:0005685//U1 snRNP;GO:0005685//U1 snRNP;GO:0071004//U2-type prespliceosome;GO:0005685//U1 snRNP;GO:0005685//U1 snRNP;GO:0005685//U1 snRNP;GO:0071004//U2-type prespliceosome;GO:0005685//U1 snRNP;GO:0005685//U1 snRNP;GO:0005685//U1 snRNP;GO:0071004//U2-type prespliceosome;GO:0005685//U1 snRNP;GO:0005685//U1 snRNP;GO:0005685//U1 snRNP;GO:0005685//U1 snRNP;GO:0005685//U1 snRNP;…	GO:0003729//mRNA binding;GO:0003729//mRNA binding;GO:0003729//mRNA binding;GO:0005515//protein binding;GO:0042802//identical protein binding;GO:0050733//RS domain binding;GO:0003729//mRNA binding;GO:0003729//mRNA binding;GO:0003729//mRNA binding;GO:0005515//protein binding;GO:0042802//identical protein binding;GO:0003729//mRNA binding;GO:0003729//mRNA binding;GO:0003729//mRNA binding;GO:0005515//…	-
ENSG00000007402	8	0.0702561	0	0	4	0.0350174	15	0.147894	7	0.0703089	5	0.0502017	3	50362613	50504244	-	6508	CACNA2D2	GO:0005244;GO:0005262;GO:0006811;GO:0006816;GO:0016020;GO:0016021;GO:0034765;GO:0070588;GO:0005244;GO:0005262;GO:0006811;GO:0006816;GO:0016020;GO:0016021;GO:0034765;GO:0070588;GO:0005244;GO:0005245;GO:0005262;GO:0005886;GO:0005891;GO:0006811;GO:0006816;GO:0016020;GO:0016021;GO:0034765;GO:0046872;GO:0070588;GO:0005244;GO:0005245;GO:0005262;GO:0005886;GO:0005891;GO:0006811;GO:0006816;GO:0016020;GO:…	K04859	-	S;T;P	KOG2353;35JXC;38H7U;3B9G8;3CU8E;3J8GS;487GX;496NE;4M878;4MW85	calcium voltage-gated channel auxiliary subunit alpha2delta 2 [Source:HGNC Symbol;Acc:HGNC:1400]	9254	Q9NY47	GO:0006811//ion transport;GO:0006816//calcium ion transport;GO:0034765//regulation of ion transmembrane transport;GO:0070588//calcium ion transmembrane transport;GO:0006811//ion transport;GO:0006816//calcium ion transport;GO:0034765//regulation of ion transmembrane transport;GO:0070588//calcium ion transmembrane transport;GO:0006811//ion transport;GO:0006816//calcium ion transport;GO:0034765//reg…	GO:0016020//membrane;GO:0016021//integral component of membrane;GO:0016020//membrane;GO:0016021//integral component of membrane;GO:0005886//plasma membrane;GO:0005891//voltage-gated calcium channel complex;GO:0016020//membrane;GO:0016021//integral component of membrane;GO:0005886//plasma membrane;GO:0005891//voltage-gated calcium channel complex;GO:0016020//membrane;GO:0016021//integral component…	GO:0005244//voltage-gated ion channel activity;GO:0005262//calcium channel activity;GO:0005244//voltage-gated ion channel activity;GO:0005262//calcium channel activity;GO:0005244//voltage-gated ion channel activity;GO:0005245//voltage-gated calcium channel activity;GO:0005262//calcium channel activity;GO:0046872//metal ion binding;GO:0005244//voltage-gated ion channel activity;GO:0005245//voltage…	ko05414(Dilated cardiomyopathy);ko05412(Arrhythmogenic right ventricular cardiomyopathy);ko05410(Hypertrophic cardiomyopathy);ko04921(Oxytocin signaling pathway);ko04261(Adrenergic signaling in cardiomyocytes);ko04260(Cardiac muscle contraction);ko04010(MAPK signaling pathway)
ENSG00000007516	41	0.383579	17	0.174155	9	0.0839351	5	0.0525178	22	0.235403	10	0.106961	16	1333638	1349441	+	6109	BAIAP3	GO:0000149;GO:0001956;GO:0005509;GO:0005515;GO:0005543;GO:0005737;GO:0005768;GO:0005794;GO:0005829;GO:0005886;GO:0006887;GO:0007186;GO:0016020;GO:0019905;GO:0031902;GO:0032228;GO:0032588;GO:0035774;GO:0042147;GO:0046872;GO:0055038;GO:0098793;GO:1905413;GO:1990502;GO:0000149;GO:0001956;GO:0005509;GO:0005515;GO:0005543;GO:0005737;GO:0005768;GO:0005794;GO:0005829;GO:0005886;GO:0006887;GO:0007186;GO:…	K15621	-	T;U	KOG1328;35HBE;38DXP;3BBND;3CS8E;3JCU1;485CY;48VBZ;4M8HY;4MXJN	BAI1 associated protein 3 [Source:HGNC Symbol;Acc:HGNC:948]	8938	O94812	GO:0001956//positive regulation of neurotransmitter secretion;GO:0006887//exocytosis;GO:0007186//G protein-coupled receptor signaling pathway;GO:0032228//regulation of synaptic transmission, GABAergic;GO:0035774//positive regulation of insulin secretion involved in cellular response to glucose stimulus;GO:0042147//retrograde transport, endosome to Golgi;GO:1905413//regulation of dense core granul…	GO:0005737//cytoplasm;GO:0005768//endosome;GO:0005794//Golgi apparatus;GO:0005829//cytosol;GO:0005886//plasma membrane;GO:0016020//membrane;GO:0031902//late endosome membrane;GO:0032588//trans-Golgi network membrane;GO:0055038//recycling endosome membrane;GO:0098793//presynapse;GO:0005737//cytoplasm;GO:0005768//endosome;GO:0005794//Golgi apparatus;GO:0005829//cytosol;GO:0005886//plasma membrane;G…	GO:0000149//SNARE binding;GO:0005509//calcium ion binding;GO:0005515//protein binding;GO:0005543//phospholipid binding;GO:0019905//syntaxin binding;GO:0046872//metal ion binding;GO:0000149//SNARE binding;GO:0005509//calcium ion binding;GO:0005515//protein binding;GO:0005543//phospholipid binding;GO:0019905//syntaxin binding;GO:0046872//metal ion binding;GO:0000149//SNARE binding;GO:0005509//calci…	ko05202(Transcriptional misregulation in cancer)
ENSG00000007520	1057	49.9265	1024	52.963	968	45.5786	979	51.9163	938	50.6731	881	47.5758	16	1349240	1351878	-	1210	TSR3	GO:0000154;GO:0000455;GO:0005737;GO:0005829;GO:0006364;GO:0006364;GO:0006364;GO:0016740;GO:0016740;GO:0016740;GO:0016740;GO:0030490;GO:0042254;GO:0106388;GO:0106388;GO:0106388;GO:1904047;	K09140	-	S;T;L	KOG3154;35HWS;38FB5;3BIFK;3CTKF;3JBK7;483VP;48ZRN;4MC4Z;4MV47	TSR3 ribosome maturation factor [Source:HGNC Symbol;Acc:HGNC:14175]	115939	Q9UJK0	GO:0000154//rRNA modification;GO:0000455//enzyme-directed rRNA pseudouridine synthesis;GO:0006364//rRNA processing;GO:0006364//rRNA processing;GO:0006364//rRNA processing;GO:0030490//maturation of SSU-rRNA;GO:0042254//ribosome biogenesis;	GO:0005737//cytoplasm;GO:0005829//cytosol;	GO:0016740//transferase activity;GO:0016740//transferase activity;GO:0016740//transferase activity;GO:0016740//transferase activity;GO:0106388//18S rRNA aminocarboxypropyltransferase activity;GO:0106388//18S rRNA aminocarboxypropyltransferase activity;GO:0106388//18S rRNA aminocarboxypropyltransferase activity;GO:1904047//S-adenosyl-L-methionine binding;	-
ENSG00000007541	949	6.90409	923	7.35289	858	6.22239	753	6.15035	820	6.82295	679	5.6476	16	566995	584109	+	7856	PIGQ	GO:0006506;GO:0006506;GO:0016021;GO:0016021;GO:0000506;GO:0000506;GO:0005515;GO:0005783;GO:0005789;GO:0005789;GO:0005975;GO:0006506;GO:0006506;GO:0006506;GO:0006506;GO:0006506;GO:0016020;GO:0016021;GO:0016021;GO:0016021;GO:0000506;GO:0000506;GO:0005515;GO:0005783;GO:0005789;GO:0005789;GO:0005975;GO:0006506;GO:0006506;GO:0006506;GO:0006506;GO:0006506;GO:0016020;GO:0016021;GO:0016021;GO:0016021;GO:…	K03860	-	S;O;M	KOG1183;35GW8;39UWG;3BF1Q;3CS62;3J3NA;485K8;48VN2;4MB1U;4N38R	phosphatidylinositol glycan anchor biosynthesis class Q [Source:HGNC Symbol;Acc:HGNC:14135]	9091	Q9BRB3	GO:0006506//GPI anchor biosynthetic process;GO:0006506//GPI anchor biosynthetic process;GO:0005975//carbohydrate metabolic process;GO:0006506//GPI anchor biosynthetic process;GO:0006506//GPI anchor biosynthetic process;GO:0006506//GPI anchor biosynthetic process;GO:0006506//GPI anchor biosynthetic process;GO:0006506//GPI anchor biosynthetic process;GO:0005975//carbohydrate metabolic process;GO:00…	GO:0016021//integral component of membrane;GO:0016021//integral component of membrane;GO:0000506//glycosylphosphatidylinositol-N-acetylglucosaminyltransferase (GPI-GnT) complex;GO:0000506//glycosylphosphatidylinositol-N-acetylglucosaminyltransferase (GPI-GnT) complex;GO:0005783//endoplasmic reticulum;GO:0005789//endoplasmic reticulum membrane;GO:0005789//endoplasmic reticulum membrane;GO:0016020/…	GO:0005515//protein binding;GO:0005515//protein binding;GO:0005515//protein binding;GO:0005515//protein binding;	ko00563(Glycosylphosphatidylinositol (GPI)-anchor biosynthesis)
ENSG00000007545	462	3.07176	462	3.36359	478	3.16813	382	2.8515	380	2.88966	419	3.18503	16	1612337	1677908	+	8596	CRAMP1	GO:0003677;GO:0003682;GO:0005634;GO:0005634;GO:0007389;GO:0003677;GO:0003682;GO:0005634;GO:0005634;GO:0007389;	-	-	T;K	KOG4468;35HAC;39SBI;3BKCA;3CUVJ;3JABU;4825Z;4936J;4M8HU;4MZRE	cramped chromatin regulator homolog 1 [Source:HGNC Symbol;Acc:HGNC:14122]	57585	Q96RY5;B2RNX8;A7MD53	GO:0007389//pattern specification process;GO:0007389//pattern specification process;	GO:0005634//nucleus;GO:0005634//nucleus;GO:0005634//nucleus;GO:0005634//nucleus;	GO:0003677//DNA binding;GO:0003682//chromatin binding;GO:0003677//DNA binding;GO:0003682//chromatin binding;	-
ENSG00000007866	20	0.374899	32	0.656826	18	0.336346	13	0.273585	44	0.943312	26	0.557201	6	35473597	35497079	-	3049	TEAD3	GO:0003700;GO:0005634;GO:0006355;GO:0000785;GO:0000978;GO:0000981;GO:0000981;GO:0003677;GO:0003700;GO:0003700;GO:0003700;GO:0005515;GO:0005515;GO:0005634;GO:0005654;GO:0005667;GO:0006355;GO:0006355;GO:0006355;GO:0006357;GO:0006357;GO:0007565;GO:0035329;GO:0035329;GO:0035329;GO:0035329;GO:0045944;GO:0045944;GO:0048568;GO:0055059;GO:0061629;GO:0003677;GO:0003700;GO:0003700;GO:0003700;GO:0005634;GO:…	K09448	-	K	KOG3841;35DSZ;38CZI;3BCB8;3CS2C;3J5ZH;4802W;48YSH;4MDD0;4N1KP	TEA domain transcription factor 3 [Source:HGNC Symbol;Acc:HGNC:11716]	7005	Q99594	GO:0006355//regulation of transcription, DNA-templated;GO:0006355//regulation of transcription, DNA-templated;GO:0006355//regulation of transcription, DNA-templated;GO:0006355//regulation of transcription, DNA-templated;GO:0006357//regulation of transcription by RNA polymerase II;GO:0006357//regulation of transcription by RNA polymerase II;GO:0007565//female pregnancy;GO:0035329//hippo signaling;…	GO:0005634//nucleus;GO:0000785//chromatin;GO:0005634//nucleus;GO:0005654//nucleoplasm;GO:0005667//transcription regulator complex;GO:0005634//nucleus;	GO:0003700//DNA-binding transcription factor activity;GO:0000978//RNA polymerase II cis-regulatory region sequence-specific DNA binding;GO:0000981//DNA-binding transcription factor activity, RNA polymerase II-specific;GO:0000981//DNA-binding transcription factor activity, RNA polymerase II-specific;GO:0003677//DNA binding;GO:0003700//DNA-binding transcription factor activity;GO:0003700//DNA-bindi…	ko04392(Hippo signaling pathway - multiple species);ko04390(Hippo signaling pathway)
ENSG00000007908	16	0.199401	9	0.122819	40	0.496932	14	0.195885	42	0.598653	17	0.24222	1	169722640	169764705	-	4586	SELE	GO:0005886;GO:0007155;GO:0007155;GO:0007155;GO:0012505;GO:0016020;GO:0016020;GO:0016020;GO:0016021;GO:0030246;GO:0046872;GO:0005886;GO:0007155;GO:0007155;GO:0007155;GO:0012505;GO:0016020;GO:0016020;GO:0016020;GO:0016021;GO:0030246;GO:0046872;GO:0005886;GO:0007155;GO:0007155;GO:0007155;GO:0012505;GO:0016020;GO:0016020;GO:0016020;GO:0016021;GO:0030246;GO:0046872;GO:0002092;GO:0002523;GO:0004888;GO:…	K06494	-	S;T	KOG4297;35I4Z;39RBY;3BBT6;3D33W;3JCCC;481R4;48XDM;4M5X3;4MY1U	selectin E [Source:HGNC Symbol;Acc:HGNC:10718]	6401	P16581	GO:0007155//cell adhesion;GO:0007155//cell adhesion;GO:0007155//cell adhesion;GO:0007155//cell adhesion;GO:0007155//cell adhesion;GO:0007155//cell adhesion;GO:0007155//cell adhesion;GO:0007155//cell adhesion;GO:0007155//cell adhesion;GO:0002092//positive regulation of receptor internalization;GO:0002523//leukocyte migration involved in inflammatory response;GO:0006954//inflammatory response;GO:00…	GO:0005886//plasma membrane;GO:0012505//endomembrane system;GO:0016020//membrane;GO:0016020//membrane;GO:0016020//membrane;GO:0016021//integral component of membrane;GO:0005886//plasma membrane;GO:0012505//endomembrane system;GO:0016020//membrane;GO:0016020//membrane;GO:0016020//membrane;GO:0016021//integral component of membrane;GO:0005886//plasma membrane;GO:0012505//endomembrane system;GO:0016…	GO:0030246//carbohydrate binding;GO:0046872//metal ion binding;GO:0030246//carbohydrate binding;GO:0046872//metal ion binding;GO:0030246//carbohydrate binding;GO:0046872//metal ion binding;GO:0004888//transmembrane signaling receptor activity;GO:0005515//protein binding;GO:0005515//protein binding;GO:0030246//carbohydrate binding;GO:0033691//sialic acid binding;GO:0033691//sialic acid binding;GO:…	ko05418(Fluid shear stress and atherosclerosis);ko05417(Lipid and atherosclerosis);ko05144(Malaria);ko05143(African trypanosomiasis);ko04933(AGE-RAGE signaling pathway in diabetic complications);ko04668(TNF signaling pathway);ko04514(Cell adhesion molecules)
ENSG00000007923	1309	6.14133	1203	6.18023	1143	5.34563	1085	5.71502	969	5.19954	1049	5.62669	1	6634168	6701924	-	12182	DNAJC11	GO:0001401;GO:0005515;GO:0005654;GO:0005739;GO:0005739;GO:0005741;GO:0007007;GO:0016020;GO:0016607;GO:0042407;GO:0042407;GO:0042407;GO:0061617;GO:0140275;GO:0001401;GO:0005515;GO:0005654;GO:0005739;GO:0005739;GO:0005741;GO:0007007;GO:0016020;GO:0016607;GO:0042407;GO:0061617;GO:0140275;	K09531	-	O	KOG0718;35HIZ;38FBU;3BD5C;3CYHX;3J579;485V7;48WXK;4M8TA;4N25V	DnaJ heat shock protein family (Hsp40) member C11 [Source:HGNC Symbol;Acc:HGNC:25570]	55735	Q9NVH1	GO:0007007//inner mitochondrial membrane organization;GO:0042407//cristae formation;GO:0042407//cristae formation;GO:0042407//cristae formation;GO:0007007//inner mitochondrial membrane organization;GO:0042407//cristae formation;	GO:0001401//SAM complex;GO:0005654//nucleoplasm;GO:0005739//mitochondrion;GO:0005739//mitochondrion;GO:0005741//mitochondrial outer membrane;GO:0016020//membrane;GO:0016607//nuclear speck;GO:0061617//MICOS complex;GO:0140275//MIB complex;GO:0001401//SAM complex;GO:0005654//nucleoplasm;GO:0005739//mitochondrion;GO:0005739//mitochondrion;GO:0005741//mitochondrial outer membrane;GO:0016020//membrane…	GO:0005515//protein binding;GO:0005515//protein binding;	-
ENSG00000007933	0	0	0	0	0	0	0	0	0	0	0	0	1	171090901	171117819	+	3439	FMO3	GO:0004497;GO:0004497;GO:0004499;GO:0004499;GO:0004499;GO:0004499;GO:0005515;GO:0005783;GO:0005789;GO:0005789;GO:0016020;GO:0016021;GO:0016491;GO:0034899;GO:0034899;GO:0043231;GO:0043231;GO:0050660;GO:0050660;GO:0050661;GO:0050661;GO:0004497;GO:0004499;GO:0005783;GO:0016020;GO:0016491;GO:0043231;GO:0050660;GO:0050661;GO:0004499;GO:0004499;GO:0004499;GO:0005783;GO:0016020;GO:0016491;GO:0043231;GO:…	K00485	-	Q;P	KOG1399;3597E;38F1Q;3BEWK;3CSZC;3JA03;482YX;48X6X;4M7FR;4MYKZ	flavin containing dimethylaniline monoxygenase 3 [Source:HGNC Symbol;Acc:HGNC:3771]	2328	P31513;A0A024R8Z4;Q53FW5	-	GO:0005783//endoplasmic reticulum;GO:0005789//endoplasmic reticulum membrane;GO:0005789//endoplasmic reticulum membrane;GO:0016020//membrane;GO:0016021//integral component of membrane;GO:0043231//intracellular membrane-bounded organelle;GO:0043231//intracellular membrane-bounded organelle;GO:0005783//endoplasmic reticulum;GO:0016020//membrane;GO:0043231//intracellular membrane-bounded organelle;G…	GO:0004497//monooxygenase activity;GO:0004497//monooxygenase activity;GO:0004499//N,N-dimethylaniline monooxygenase activity;GO:0004499//N,N-dimethylaniline monooxygenase activity;GO:0004499//N,N-dimethylaniline monooxygenase activity;GO:0004499//N,N-dimethylaniline monooxygenase activity;GO:0005515//protein binding;GO:0016491//oxidoreductase activity;GO:0034899//trimethylamine monooxygenase acti…	ko00982(Drug metabolism - cytochrome P450)
ENSG00000007944	427	7.94416	389	7.92476	549	10.1818	404	8.43853	361	7.6815	381	8.104	6	16129086	16148248	+	3072	MYLIP	GO:0004842;GO:0004842;GO:0004842;GO:0005515;GO:0005515;GO:0005737;GO:0005829;GO:0005856;GO:0005856;GO:0005886;GO:0006511;GO:0006511;GO:0007399;GO:0008092;GO:0008092;GO:0008092;GO:0010977;GO:0010989;GO:0016020;GO:0016567;GO:0016740;GO:0031648;GO:0032803;GO:0042632;GO:0045732;GO:0046872;GO:0061630;GO:0061630;GO:0005856;GO:0005856;GO:0016567;GO:0046872;	K10637	EC:2.3.2.27	S;O	2QV76;35AJD;38G93;3B95T;3CU47;3JBUJ;489ME;48Y29;4MHGM;4N02N	myosin regulatory light chain interacting protein [Source:HGNC Symbol;Acc:HGNC:21155]	29116	Q8WY64	GO:0006511//ubiquitin-dependent protein catabolic process;GO:0006511//ubiquitin-dependent protein catabolic process;GO:0007399//nervous system development;GO:0010977//negative regulation of neuron projection development;GO:0010989//negative regulation of low-density lipoprotein particle clearance;GO:0016567//protein ubiquitination;GO:0031648//protein destabilization;GO:0032803//regulation of low-…	GO:0005737//cytoplasm;GO:0005829//cytosol;GO:0005856//cytoskeleton;GO:0005856//cytoskeleton;GO:0005886//plasma membrane;GO:0016020//membrane;GO:0005856//cytoskeleton;GO:0005856//cytoskeleton;	GO:0004842//ubiquitin-protein transferase activity;GO:0004842//ubiquitin-protein transferase activity;GO:0004842//ubiquitin-protein transferase activity;GO:0005515//protein binding;GO:0005515//protein binding;GO:0008092//cytoskeletal protein binding;GO:0008092//cytoskeletal protein binding;GO:0008092//cytoskeletal protein binding;GO:0016740//transferase activity;GO:0046872//metal ion binding;GO:0…	ko04979(Cholesterol metabolism)
ENSG00000007952	13	0.292172	6	0.14766	4	0.0896159	3	0.0756975	4	0.102819	7	0.179865	X	100843324	100874359	-	2543	NOX1	GO:0000165;GO:0001525;GO:0003081;GO:0005244;GO:0005515;GO:0005515;GO:0005737;GO:0005768;GO:0005769;GO:0005886;GO:0005886;GO:0005886;GO:0006739;GO:0006811;GO:0006952;GO:0006954;GO:0007165;GO:0007254;GO:0008217;GO:0008284;GO:0008631;GO:0010575;GO:0016020;GO:0016020;GO:0016020;GO:0016021;GO:0016175;GO:0016175;GO:0016175;GO:0016175;GO:0016175;GO:0016175;GO:0016477;GO:0016491;GO:0016491;GO:0016491;GO:…	K08008	-	Q;C;P	KOG0039;35P2X;38CEX;3BAIV;3CSC2;3JE9V;4885T;493J5;4MB9U;4N2Y4	NADPH oxidase 1 [Source:HGNC Symbol;Acc:HGNC:7889]	27035	Q9Y5S8	GO:0000165//MAPK cascade;GO:0001525//angiogenesis;GO:0003081//regulation of systemic arterial blood pressure by renin-angiotensin;GO:0006739//NADP metabolic process;GO:0006811//ion transport;GO:0006952//defense response;GO:0006954//inflammatory response;GO:0007165//signal transduction;GO:0007254//JNK cascade;GO:0008217//regulation of blood pressure;GO:0008284//positive regulation of cell populati…	GO:0005737//cytoplasm;GO:0005768//endosome;GO:0005769//early endosome;GO:0005886//plasma membrane;GO:0005886//plasma membrane;GO:0005886//plasma membrane;GO:0016020//membrane;GO:0016020//membrane;GO:0016020//membrane;GO:0016021//integral component of membrane;GO:0030054//cell junction;GO:0042995//cell projection;GO:0043020//NADPH oxidase complex;GO:0043020//NADPH oxidase complex;GO:0016020//membr…	GO:0005244//voltage-gated ion channel activity;GO:0005515//protein binding;GO:0005515//protein binding;GO:0016175//superoxide-generating NAD(P)H oxidase activity;GO:0016175//superoxide-generating NAD(P)H oxidase activity;GO:0016175//superoxide-generating NAD(P)H oxidase activity;GO:0016175//superoxide-generating NAD(P)H oxidase activity;GO:0016175//superoxide-generating NAD(P)H oxidase activity;G…	ko05418(Fluid shear stress and atherosclerosis);ko05417(Lipid and atherosclerosis);ko05208(Chemical carcinogenesis - reactive oxygen species);ko05022(Pathways of neurodegeneration - multiple diseases);ko05010(Alzheimer disease);ko04933(AGE-RAGE signaling pathway in diabetic complications);ko04380(Osteoclast differentiation)
ENSG00000007968	290	3.0345	261	2.99052	269	2.8059	209	2.45528	227	2.71665	255	3.05059	1	23506438	23531233	-	5462	E2F2	GO:0000785;GO:0000977;GO:0000978;GO:0000978;GO:0000978;GO:0000981;GO:0000981;GO:0000987;GO:0001228;GO:0003677;GO:0003677;GO:0003700;GO:0003700;GO:0005515;GO:0005515;GO:0005515;GO:0005634;GO:0005634;GO:0005654;GO:0005667;GO:0005667;GO:0006355;GO:0006355;GO:0006355;GO:0006355;GO:0006357;GO:0006357;GO:0006357;GO:0006367;GO:0007049;GO:0043565;GO:0045944;GO:0046983;GO:0046983;GO:0051726;GO:0072332;GO:…	K09389	-	K	KOG2577;35DJD;399GZ;3B9HH;3CTUS;3J2Z3;48AE2;48X45;4MBXC;4MVC3	E2F transcription factor 2 [Source:HGNC Symbol;Acc:HGNC:3114]	1870	Q14209	GO:0006355//regulation of transcription, DNA-templated;GO:0006355//regulation of transcription, DNA-templated;GO:0006355//regulation of transcription, DNA-templated;GO:0006355//regulation of transcription, DNA-templated;GO:0006357//regulation of transcription by RNA polymerase II;GO:0006357//regulation of transcription by RNA polymerase II;GO:0006357//regulation of transcription by RNA polymerase…	GO:0000785//chromatin;GO:0005634//nucleus;GO:0005634//nucleus;GO:0005654//nucleoplasm;GO:0005667//transcription regulator complex;GO:0005667//transcription regulator complex;GO:0090575//RNA polymerase II transcription regulator complex;GO:0090575//RNA polymerase II transcription regulator complex;	GO:0000977//RNA polymerase II transcription regulatory region sequence-specific DNA binding;GO:0000978//RNA polymerase II cis-regulatory region sequence-specific DNA binding;GO:0000978//RNA polymerase II cis-regulatory region sequence-specific DNA binding;GO:0000978//RNA polymerase II cis-regulatory region sequence-specific DNA binding;GO:0000981//DNA-binding transcription factor activity, RNA po…	ko05226(Gastric cancer);ko05225(Hepatocellular carcinoma);ko05224(Breast cancer);ko05223(Non-small cell lung cancer);ko05222(Small cell lung cancer);ko05220(Chronic myeloid leukemia);ko05219(Bladder cancer);ko05218(Melanoma);ko05215(Prostate cancer);ko05214(Glioma);ko05212(Pancreatic cancer);ko05206(MicroRNAs in cancer);ko05200(Pathways in cancer);ko05169(Epstein-Barr virus infection);ko05167(Kap…
ENSG00000008018	4394	113.173	4030	113.659	4360	111.944	4096	118.443	3973	117.037	3828	112.722	6	170535120	170553307	-	2219	PSMB1	GO:0000502;GO:0000502;GO:0000502;GO:0005515;GO:0005576;GO:0005634;GO:0005634;GO:0005654;GO:0005654;GO:0005737;GO:0005829;GO:0005839;GO:0005839;GO:0005839;GO:0005839;GO:0005839;GO:0008233;GO:0010498;GO:0010498;GO:0010498;GO:0019774;GO:0019774;GO:0034774;GO:0043161;GO:0051603;GO:0051603;GO:0070062;GO:1904813;	K02732	EC:3.4.25.1	O	KOG0179;35DCY;38EK6;3BGIT;3CV39;3JDK1;488R3;497SJ;4M6NI;4MUH7	proteasome 20S subunit beta 1 [Source:HGNC Symbol;Acc:HGNC:9537]	5689	P20618;A0A140VK45	GO:0010498//proteasomal protein catabolic process;GO:0010498//proteasomal protein catabolic process;GO:0010498//proteasomal protein catabolic process;GO:0043161//proteasome-mediated ubiquitin-dependent protein catabolic process;GO:0051603//proteolysis involved in cellular protein catabolic process;GO:0051603//proteolysis involved in cellular protein catabolic process;	GO:0000502//proteasome complex;GO:0000502//proteasome complex;GO:0000502//proteasome complex;GO:0005576//extracellular region;GO:0005634//nucleus;GO:0005634//nucleus;GO:0005654//nucleoplasm;GO:0005654//nucleoplasm;GO:0005737//cytoplasm;GO:0005829//cytosol;GO:0005839//proteasome core complex;GO:0005839//proteasome core complex;GO:0005839//proteasome core complex;GO:0005839//proteasome core complex…	GO:0005515//protein binding;GO:0008233//peptidase activity;	ko05022(Pathways of neurodegeneration - multiple diseases);ko05020(Prion disease);ko05017(Spinocerebellar ataxia);ko05016(Huntington disease);ko05014(Amyotrophic lateral sclerosis);ko05012(Parkinson disease);ko05010(Alzheimer disease);ko03050(Proteasome)
ENSG00000008056	0	0	0	0	0	0	1	0.0171889	0	0	0	0	X	47571901	47619857	-	3733	SYN1	GO:0000795;GO:0003779;GO:0005524;GO:0005524;GO:0005524;GO:0005794;GO:0005829;GO:0005856;GO:0007268;GO:0007269;GO:0007269;GO:0007269;GO:0007269;GO:0008021;GO:0008021;GO:0008021;GO:0008021;GO:0014069;GO:0019901;GO:0019901;GO:0030054;GO:0030424;GO:0030425;GO:0030425;GO:0030672;GO:0030672;GO:0042802;GO:0043229;GO:0044297;GO:0045202;GO:0045202;GO:0045202;GO:0046928;GO:0048306;GO:0048666;GO:0048786;GO:…	K19941	-	S;T;U	KOG3895;35AIC;38EM2;3BBHP;3CT80;3J6SW;483ZY;48X74;4MCGM;4MTFK	synapsin I [Source:HGNC Symbol;Acc:HGNC:11494]	6853	P17600	GO:0007268//chemical synaptic transmission;GO:0007269//neurotransmitter secretion;GO:0007269//neurotransmitter secretion;GO:0007269//neurotransmitter secretion;GO:0007269//neurotransmitter secretion;GO:0046928//regulation of neurotransmitter secretion;GO:0048666//neuron development;GO:0050808//synapse organization;GO:0097091//synaptic vesicle clustering;GO:0098693//regulation of synaptic vesicle …	GO:0000795//synaptonemal complex;GO:0005794//Golgi apparatus;GO:0005829//cytosol;GO:0005856//cytoskeleton;GO:0008021//synaptic vesicle;GO:0008021//synaptic vesicle;GO:0008021//synaptic vesicle;GO:0008021//synaptic vesicle;GO:0014069//postsynaptic density;GO:0030054//cell junction;GO:0030424//axon;GO:0030425//dendrite;GO:0030425//dendrite;GO:0030672//synaptic vesicle membrane;GO:0030672//synaptic …	GO:0003779//actin binding;GO:0005524//ATP binding;GO:0005524//ATP binding;GO:0005524//ATP binding;GO:0019901//protein kinase binding;GO:0019901//protein kinase binding;GO:0042802//identical protein binding;GO:0048306//calcium-dependent protein binding;GO:0106006//cytoskeletal protein-membrane anchor activity;GO:0003779//actin binding;GO:0005524//ATP binding;GO:0005524//ATP binding;GO:0005524//ATP…	-
ENSG00000008083	449	4.10984	492	4.93129	551	5.02759	444	4.56275	462	4.83659	453	4.74058	6	15246069	15522042	+	6244	JARID2	GO:0000122;GO:0001889;GO:0003677;GO:0003677;GO:0003677;GO:0003682;GO:0003682;GO:0005515;GO:0005634;GO:0005634;GO:0005634;GO:0005654;GO:0005654;GO:0005739;GO:0006325;GO:0006338;GO:0007417;GO:0008283;GO:0009048;GO:0010614;GO:0030154;GO:0031061;GO:0031061;GO:0032452;GO:0035097;GO:0035097;GO:0035098;GO:0042127;GO:0043130;GO:0045892;GO:0045892;GO:0048536;GO:0048538;GO:0048863;GO:0048863;GO:0051574;GO:…	K11478	-	C;K	KOG1246;35AQA;38V05;3BFR7;3D27C;3JCEQ;48797;4935F;4MDPA;4MVYU	jumonji and AT-rich interaction domain containing 2 [Source:HGNC Symbol;Acc:HGNC:6196]	3720	Q92833	GO:0000122//negative regulation of transcription by RNA polymerase II;GO:0001889//liver development;GO:0006325//chromatin organization;GO:0006338//chromatin remodeling;GO:0007417//central nervous system development;GO:0008283//cell population proliferation;GO:0009048//dosage compensation by inactivation of X chromosome;GO:0010614//negative regulation of cardiac muscle hypertrophy;GO:0030154//cell…	GO:0005634//nucleus;GO:0005634//nucleus;GO:0005634//nucleus;GO:0005654//nucleoplasm;GO:0005654//nucleoplasm;GO:0005739//mitochondrion;GO:0035097//histone methyltransferase complex;GO:0035097//histone methyltransferase complex;GO:0035098//ESC/E(Z) complex;GO:0005634//nucleus;GO:0005634//nucleus;GO:0005654//nucleoplasm;GO:0005654//nucleoplasm;GO:0005739//mitochondrion;GO:0035097//histone methyltran…	GO:0003677//DNA binding;GO:0003677//DNA binding;GO:0003677//DNA binding;GO:0003682//chromatin binding;GO:0003682//chromatin binding;GO:0005515//protein binding;GO:0032452//histone demethylase activity;GO:0043130//ubiquitin binding;GO:0061649//ubiquitin modification-dependent histone binding;GO:0003677//DNA binding;GO:0003677//DNA binding;GO:0003682//chromatin binding;GO:0032452//histone demethyla…	ko04550(Signaling pathways regulating pluripotency of stem cells)
ENSG00000008086	172	0.515867	150	0.492626	260	0.777344	131	0.441109	155	0.531692	194	0.665221	X	18425583	18653629	+	19056	CDKL5	GO:0000166;GO:0001764;GO:0004672;GO:0004672;GO:0004672;GO:0004674;GO:0004674;GO:0004674;GO:0004693;GO:0004712;GO:0005515;GO:0005524;GO:0005524;GO:0005524;GO:0005524;GO:0005634;GO:0005634;GO:0005634;GO:0005654;GO:0005737;GO:0005813;GO:0005815;GO:0005856;GO:0006468;GO:0006468;GO:0006468;GO:0006468;GO:0016301;GO:0016301;GO:0016310;GO:0016740;GO:0031267;GO:0032587;GO:0032839;GO:0032839;GO:0036064;GO:…	K08824	EC:2.7.11.22	T	KOG0593;35ITJ;38DW6;3B9CH;3CSRX;3J2H3;483NI;48Z4S;4MGYH;4MWAJ	cyclin dependent kinase like 5 [Source:HGNC Symbol;Acc:HGNC:11411]	6792	O76039	GO:0001764//neuron migration;GO:0006468//protein phosphorylation;GO:0006468//protein phosphorylation;GO:0006468//protein phosphorylation;GO:0006468//protein phosphorylation;GO:0016310//phosphorylation;GO:0043547//positive regulation of GTPase activity;GO:0045773//positive regulation of axon extension;GO:0045773//positive regulation of axon extension;GO:0046777//protein autophosphorylation;GO:0050…	GO:0005634//nucleus;GO:0005634//nucleus;GO:0005634//nucleus;GO:0005654//nucleoplasm;GO:0005737//cytoplasm;GO:0005813//centrosome;GO:0005815//microtubule organizing center;GO:0005856//cytoskeleton;GO:0032587//ruffle membrane;GO:0032839//dendrite cytoplasm;GO:0032839//dendrite cytoplasm;GO:0036064//ciliary basal body;GO:0042995//cell projection;GO:0044294//dendritic growth cone;GO:0097542//ciliary …	GO:0000166//nucleotide binding;GO:0004672//protein kinase activity;GO:0004672//protein kinase activity;GO:0004672//protein kinase activity;GO:0004674//protein serine/threonine kinase activity;GO:0004674//protein serine/threonine kinase activity;GO:0004674//protein serine/threonine kinase activity;GO:0004693//cyclin-dependent protein serine/threonine kinase activity;GO:0004712//protein serine/thre…	-
ENSG00000008118	0	0	3	0.0564152	1	0.0171194	0	0	0	0	1	0.0196342	1	209583714	209613939	+	3328	CAMK1G	GO:0004672;GO:0004672;GO:0005524;GO:0005524;GO:0006468;GO:0006468;GO:0000139;GO:0000166;GO:0003824;GO:0004672;GO:0004672;GO:0004674;GO:0004674;GO:0004683;GO:0004683;GO:0004712;GO:0005515;GO:0005516;GO:0005516;GO:0005524;GO:0005524;GO:0005524;GO:0005737;GO:0005794;GO:0005886;GO:0006468;GO:0006468;GO:0008152;GO:0016020;GO:0016301;GO:0016310;GO:0016740;GO:0018105;GO:0106310;GO:0000166;GO:0004672;GO:…	K08794	EC:2.7.11.17	T	KOG0032;35N7A;38DCI;3BB0K;3D0JY;3J8T6;481AB;48YJQ;4M74K;4MWXI	calcium/calmodulin dependent protein kinase IG [Source:HGNC Symbol;Acc:HGNC:14585]	57172	Q96NX5	GO:0006468//protein phosphorylation;GO:0006468//protein phosphorylation;GO:0006468//protein phosphorylation;GO:0006468//protein phosphorylation;GO:0008152//metabolic process;GO:0016310//phosphorylation;GO:0018105//peptidyl-serine phosphorylation;GO:0006468//protein phosphorylation;GO:0006468//protein phosphorylation;GO:0006468//protein phosphorylation;GO:0006468//protein phosphorylation;GO:000646…	GO:0000139//Golgi membrane;GO:0005737//cytoplasm;GO:0005794//Golgi apparatus;GO:0005886//plasma membrane;GO:0016020//membrane;GO:0000139//Golgi membrane;GO:0005737//cytoplasm;GO:0005737//cytoplasm;GO:0005794//Golgi apparatus;GO:0005886//plasma membrane;GO:0005886//plasma membrane;GO:0005954//calcium- and calmodulin-dependent protein kinase complex;GO:0012505//endomembrane system;GO:0016020//membr…	GO:0004672//protein kinase activity;GO:0004672//protein kinase activity;GO:0005524//ATP binding;GO:0005524//ATP binding;GO:0000166//nucleotide binding;GO:0003824//catalytic activity;GO:0004672//protein kinase activity;GO:0004672//protein kinase activity;GO:0004674//protein serine/threonine kinase activity;GO:0004674//protein serine/threonine kinase activity;GO:0004683//calmodulin-dependent protei…	ko05214(Glioma);ko04925(Aldosterone synthesis and secretion);ko04921(Oxytocin signaling pathway);ko04020(Calcium signaling pathway)
ENSG00000008128	3	0.0337188	0	0	3	0.0336126	0	0	3	0.0385647	0	0	1	1702379	1724357	-	5085	CDK11A	GO:0000166;GO:0000278;GO:0001558;GO:0004672;GO:0004672;GO:0004672;GO:0004674;GO:0004674;GO:0004674;GO:0004674;GO:0004693;GO:0004693;GO:0004712;GO:0005524;GO:0005524;GO:0005524;GO:0005634;GO:0005634;GO:0005737;GO:0006355;GO:0006468;GO:0006468;GO:0006468;GO:0006468;GO:0006915;GO:0007049;GO:0007346;GO:0016301;GO:0016310;GO:0016740;GO:0050684;GO:0106310;GO:0000166;GO:0004672;GO:0004672;GO:0004674;GO:…	K08818	EC:2.7.11.22	T	KOG0663;35F9M;38C2D;3BFIM;3CZ9A;3JEUH;47ZH7;490MB;4MA5J;4MYIT	cyclin dependent kinase 11A [Source:HGNC Symbol;Acc:HGNC:1730]	728642	Q9UQ88	GO:0000278//mitotic cell cycle;GO:0001558//regulation of cell growth;GO:0006355//regulation of transcription, DNA-templated;GO:0006468//protein phosphorylation;GO:0006468//protein phosphorylation;GO:0006468//protein phosphorylation;GO:0006468//protein phosphorylation;GO:0006915//apoptotic process;GO:0007049//cell cycle;GO:0007346//regulation of mitotic cell cycle;GO:0016310//phosphorylation;GO:00…	GO:0005634//nucleus;GO:0005634//nucleus;GO:0005737//cytoplasm;GO:0005634//nucleus;GO:0005634//nucleus;GO:0005737//cytoplasm;GO:0000307//cyclin-dependent protein kinase holoenzyme complex;GO:0005634//nucleus;GO:0005634//nucleus;GO:0005737//cytoplasm;	GO:0000166//nucleotide binding;GO:0004672//protein kinase activity;GO:0004672//protein kinase activity;GO:0004672//protein kinase activity;GO:0004674//protein serine/threonine kinase activity;GO:0004674//protein serine/threonine kinase activity;GO:0004674//protein serine/threonine kinase activity;GO:0004674//protein serine/threonine kinase activity;GO:0004693//cyclin-dependent protein serine/thre…	-
ENSG00000008130	2313	23.7335	2074	23.303	2239	22.9018	2189	25.2172	1985	23.2951	1882	22.078	1	1751232	1780457	-	5570	NADK	GO:0000166;GO:0003951;GO:0003951;GO:0003951;GO:0003951;GO:0003951;GO:0005515;GO:0005524;GO:0005829;GO:0005829;GO:0006741;GO:0006741;GO:0006741;GO:0016301;GO:0016310;GO:0016740;GO:0016773;GO:0019674;GO:0019674;GO:0046034;GO:0046872;GO:0000166;GO:0003951;GO:0003951;GO:0003951;GO:0003951;GO:0003951;GO:0005515;GO:0005524;GO:0005829;GO:0005829;GO:0006741;GO:0006741;GO:0006741;GO:0016301;GO:0016310;GO:…	K00858	EC:2.7.1.23	F;G	KOG2178;35C1Q;38C2Y;3BH73;3CUWQ;3JATV;482W1;491HI;4MECY;4MWJA	NAD kinase [Source:HGNC Symbol;Acc:HGNC:29831]	65220	O95544;A0A024R058;Q6PJ22	GO:0006741//NADP biosynthetic process;GO:0006741//NADP biosynthetic process;GO:0006741//NADP biosynthetic process;GO:0016310//phosphorylation;GO:0019674//NAD metabolic process;GO:0019674//NAD metabolic process;GO:0046034//ATP metabolic process;GO:0006741//NADP biosynthetic process;GO:0006741//NADP biosynthetic process;GO:0006741//NADP biosynthetic process;GO:0016310//phosphorylation;GO:0019674//N…	GO:0005829//cytosol;GO:0005829//cytosol;GO:0005829//cytosol;GO:0005829//cytosol;GO:0005829//cytosol;GO:0005829//cytosol;	GO:0000166//nucleotide binding;GO:0003951//NAD+ kinase activity;GO:0003951//NAD+ kinase activity;GO:0003951//NAD+ kinase activity;GO:0003951//NAD+ kinase activity;GO:0003951//NAD+ kinase activity;GO:0005515//protein binding;GO:0005524//ATP binding;GO:0016301//kinase activity;GO:0016740//transferase activity;GO:0016773//phosphotransferase activity, alcohol group as acceptor;GO:0046872//metal ion b…	ko00760(Nicotinate and nicotinamide metabolism)
ENSG00000008196	0	0	0	0	0	0	0	0	0	0	0	0	6	50818723	50847619	+	6155	TFAP2B	GO:0003700;GO:0003700;GO:0005634;GO:0005634;GO:0006355;GO:0006355;GO:0000122;GO:0000785;GO:0000977;GO:0000978;GO:0000978;GO:0000981;GO:0000981;GO:0000981;GO:0000987;GO:0001228;GO:0001228;GO:0001228;GO:0001822;GO:0001822;GO:0003091;GO:0003091;GO:0003677;GO:0003682;GO:0003700;GO:0003700;GO:0003700;GO:0003700;GO:0003700;GO:0005515;GO:0005515;GO:0005515;GO:0005634;GO:0005634;GO:0005634;GO:0005634;GO:…	K09176	-	S;K	KOG3811;35D6B;38FCA;3BARA;3CZHA;3J7DN;48BE8;48WFG;4MRK9;4N9JG	transcription factor AP-2 beta [Source:HGNC Symbol;Acc:HGNC:11743]	7021	Q92481	GO:0006355//regulation of transcription, DNA-templated;GO:0006355//regulation of transcription, DNA-templated;GO:0000122//negative regulation of transcription by RNA polymerase II;GO:0001822//kidney development;GO:0001822//kidney development;GO:0003091//renal water homeostasis;GO:0003091//renal water homeostasis;GO:0006006//glucose metabolic process;GO:0006355//regulation of transcription, DNA-te…	GO:0005634//nucleus;GO:0005634//nucleus;GO:0000785//chromatin;GO:0005634//nucleus;GO:0005634//nucleus;GO:0005634//nucleus;GO:0005634//nucleus;GO:0005634//nucleus;GO:0005634//nucleus;GO:0005634//nucleus;GO:0005654//nucleoplasm;	GO:0003700//DNA-binding transcription factor activity;GO:0003700//DNA-binding transcription factor activity;GO:0000977//RNA polymerase II transcription regulatory region sequence-specific DNA binding;GO:0000978//RNA polymerase II cis-regulatory region sequence-specific DNA binding;GO:0000978//RNA polymerase II cis-regulatory region sequence-specific DNA binding;GO:0000981//DNA-binding transcripti…	-
ENSG00000008197	0	0	0	0	0	0	0	0	0	0	0	0	6	50713526	50773033	+	2203	TFAP2D	GO:0000785;GO:0000977;GO:0000977;GO:0000981;GO:0000981;GO:0000981;GO:0003677;GO:0003700;GO:0003700;GO:0005515;GO:0005634;GO:0005634;GO:0005634;GO:0005634;GO:0005667;GO:0006355;GO:0006355;GO:0006357;GO:0006366;GO:0042127;GO:0043524;GO:0045893;GO:0045944;GO:0048856;GO:0061379;	K09178	-	S;K	KOG3811;35GKM;38IGZ;3BGJE;3CT6W;3J386;483KE;48ZJ4;4MFPG;4MXJ9	transcription factor AP-2 delta [Source:HGNC Symbol;Acc:HGNC:15581]	83741	Q7Z6R9	GO:0006355//regulation of transcription, DNA-templated;GO:0006355//regulation of transcription, DNA-templated;GO:0006357//regulation of transcription by RNA polymerase II;GO:0006366//transcription by RNA polymerase II;GO:0042127//regulation of cell population proliferation;GO:0043524//negative regulation of neuron apoptotic process;GO:0045893//positive regulation of transcription, DNA-templated;G…	GO:0000785//chromatin;GO:0005634//nucleus;GO:0005634//nucleus;GO:0005634//nucleus;GO:0005634//nucleus;GO:0005667//transcription regulator complex;	GO:0000977//RNA polymerase II transcription regulatory region sequence-specific DNA binding;GO:0000977//RNA polymerase II transcription regulatory region sequence-specific DNA binding;GO:0000981//DNA-binding transcription factor activity, RNA polymerase II-specific;GO:0000981//DNA-binding transcription factor activity, RNA polymerase II-specific;GO:0000981//DNA-binding transcription factor activi…	-
ENSG00000008226	0	0	3	0.0225174	0	0	2	0.0153913	0	0	4	0.0313468	3	38039205	38124025	+	8338	DLEC1	GO:0002357;GO:0003674;GO:0005515;GO:0005737;GO:0005829;GO:0007283;GO:0008285;GO:0008285;GO:0008285;GO:0030154;GO:0043014;GO:0048487;GO:0002357;GO:0003674;GO:0005515;GO:0005737;GO:0005829;GO:0007283;GO:0008285;GO:0008285;GO:0008285;GO:0030154;GO:0043014;GO:0048487;GO:0008285;	K25548	-	S	2QQQ5;35BG6;38F1I;3BCW6;3CR68;3J69J;482KW;4953N;4MBFG;4MYFP	DLEC1 cilia and flagella associated protein [Source:HGNC Symbol;Acc:HGNC:2899]	9940	Q9Y238	GO:0002357//defense response to tumor cell;GO:0007283//spermatogenesis;GO:0008285//negative regulation of cell population proliferation;GO:0008285//negative regulation of cell population proliferation;GO:0008285//negative regulation of cell population proliferation;GO:0030154//cell differentiation;GO:0002357//defense response to tumor cell;GO:0007283//spermatogenesis;GO:0008285//negative regulati…	GO:0005737//cytoplasm;GO:0005829//cytosol;GO:0005737//cytoplasm;GO:0005829//cytosol;	GO:0003674//molecular_function;GO:0005515//protein binding;GO:0043014//alpha-tubulin binding;GO:0048487//beta-tubulin binding;GO:0003674//molecular_function;GO:0005515//protein binding;GO:0043014//alpha-tubulin binding;GO:0048487//beta-tubulin binding;	-
ENSG00000008256	580	5.70746	487	5.24759	539	5.2873	490	5.41347	431	4.85077	483	5.43396	7	6161776	6272644	-	5808	CYTH3	GO:0000139;GO:0001726;GO:0005085;GO:0005085;GO:0005085;GO:0005515;GO:0005547;GO:0005547;GO:0005654;GO:0005737;GO:0005737;GO:0005829;GO:0005829;GO:0005829;GO:0005886;GO:0005886;GO:0005912;GO:0005912;GO:0005923;GO:0005923;GO:0008289;GO:0016020;GO:0030054;GO:0031234;GO:0032012;GO:0032012;GO:0045785;GO:0048193;GO:0050790;GO:0090162;GO:0090162;GO:0000139;GO:0005085;GO:0005085;GO:0005085;GO:0005515;GO:…	K18441	-	C;U	KOG0930;35AFB;38E0F;3BBZ8;3CT5Z;3J2UX;486RT;493YA;4MAT1;4MZY2	cytohesin 3 [Source:HGNC Symbol;Acc:HGNC:9504]	9265	O43739	GO:0032012//regulation of ARF protein signal transduction;GO:0032012//regulation of ARF protein signal transduction;GO:0045785//positive regulation of cell adhesion;GO:0048193//Golgi vesicle transport;GO:0050790//regulation of catalytic activity;GO:0090162//establishment of epithelial cell polarity;GO:0090162//establishment of epithelial cell polarity;GO:0032012//regulation of ARF protein signal …	GO:0000139//Golgi membrane;GO:0001726//ruffle;GO:0005654//nucleoplasm;GO:0005737//cytoplasm;GO:0005737//cytoplasm;GO:0005829//cytosol;GO:0005829//cytosol;GO:0005829//cytosol;GO:0005886//plasma membrane;GO:0005886//plasma membrane;GO:0005912//adherens junction;GO:0005912//adherens junction;GO:0005923//bicellular tight junction;GO:0005923//bicellular tight junction;GO:0016020//membrane;GO:0030054//…	GO:0005085//guanyl-nucleotide exchange factor activity;GO:0005085//guanyl-nucleotide exchange factor activity;GO:0005085//guanyl-nucleotide exchange factor activity;GO:0005515//protein binding;GO:0005547//phosphatidylinositol-3,4,5-trisphosphate binding;GO:0005547//phosphatidylinositol-3,4,5-trisphosphate binding;GO:0008289//lipid binding;GO:0005085//guanyl-nucleotide exchange factor activity;GO:…	ko05132(Salmonella infection);ko05131(Shigellosis);ko05130(Pathogenic Escherichia coli infection);ko04144(Endocytosis);ko04072(Phospholipase D signaling pathway)
ENSG00000008277	99	0.413973	124	0.567773	133	0.554394	89	0.417822	103	0.492598	144	0.68842	7	87934143	88202889	+	13668	ADAM22	GO:0004222;GO:0004222;GO:0005178;GO:0005515;GO:0005515;GO:0005515;GO:0005886;GO:0005886;GO:0006508;GO:0006508;GO:0007155;GO:0007162;GO:0007417;GO:0008237;GO:0008237;GO:0016020;GO:0016021;GO:0030424;GO:0042995;GO:0099061;GO:0004222;GO:0004222;GO:0006508;GO:0006508;GO:0008237;GO:0008237;GO:0008344;GO:0014037;GO:0016020;GO:0016021;GO:0016021;GO:0022011;GO:0030424;GO:0042063;GO:0098978;GO:0099061;GO:…	K16068	EC:3.4.24.-	O;L	KOG3607;35IY3;38B6W;3B9I0;3CU5P;3JB85;47ZWW;48V13;4MAQG;4MSK2	ADAM metallopeptidase domain 22 [Source:HGNC Symbol;Acc:HGNC:201]	53616	Q9P0K1	GO:0006508//proteolysis;GO:0006508//proteolysis;GO:0007155//cell adhesion;GO:0007162//negative regulation of cell adhesion;GO:0007417//central nervous system development;GO:0006508//proteolysis;GO:0006508//proteolysis;GO:0008344//adult locomotory behavior;GO:0014037//Schwann cell differentiation;GO:0022011//myelination in peripheral nervous system;GO:0042063//gliogenesis;GO:0099645//neurotransmit…	GO:0005886//plasma membrane;GO:0005886//plasma membrane;GO:0016020//membrane;GO:0016021//integral component of membrane;GO:0030424//axon;GO:0042995//cell projection;GO:0099061//integral component of postsynaptic density membrane;GO:0016020//membrane;GO:0016021//integral component of membrane;GO:0016021//integral component of membrane;GO:0030424//axon;GO:0098978//glutamatergic synapse;GO:0099061//…	GO:0004222//metalloendopeptidase activity;GO:0004222//metalloendopeptidase activity;GO:0005178//integrin binding;GO:0005515//protein binding;GO:0005515//protein binding;GO:0005515//protein binding;GO:0008237//metallopeptidase activity;GO:0008237//metallopeptidase activity;GO:0004222//metalloendopeptidase activity;GO:0004222//metalloendopeptidase activity;GO:0008237//metallopeptidase activity;GO:0…	-
ENSG00000008282	1172	24.0689	894	20.104	1467	30.0323	1006	23.1948	1073	25.2027	1176	27.6115	7	106090505	106112576	-	2783	SYPL1	GO:0005515;GO:0005887;GO:0007268;GO:0008021;GO:0008021;GO:0016020;GO:0016020;GO:0016020;GO:0016020;GO:0016021;GO:0016021;GO:0030141;GO:0030285;GO:0030659;GO:0030672;GO:0031410;GO:0042470;GO:0070062;GO:0005515;GO:0005887;GO:0007268;GO:0008021;GO:0008021;GO:0016020;GO:0016020;GO:0016020;GO:0016021;GO:0016021;GO:0030659;GO:0030672;GO:0031410;GO:0042470;GO:0070062;GO:0008021;GO:0008021;GO:0016020;GO:…	-	-	S	2RY2D;35ERV;39TFV;3BBZE;3CV4B;3JCF3;485KQ;4916E;4MIR5;4N1Q3	synaptophysin like 1 [Source:HGNC Symbol;Acc:HGNC:11507]	6856	Q16563;A4D0R1	GO:0007268//chemical synaptic transmission;GO:0007268//chemical synaptic transmission;	GO:0005887//integral component of plasma membrane;GO:0008021//synaptic vesicle;GO:0008021//synaptic vesicle;GO:0016020//membrane;GO:0016020//membrane;GO:0016020//membrane;GO:0016020//membrane;GO:0016021//integral component of membrane;GO:0016021//integral component of membrane;GO:0030141//secretory granule;GO:0030285//integral component of synaptic vesicle membrane;GO:0030659//cytoplasmic vesicle…	GO:0005515//protein binding;GO:0005515//protein binding;	-
ENSG00000008283	1407	15.184	1175	13.8851	1138	12.2424	1048	12.6975	998	12.3181	964	11.8939	17	63432304	63446354	-	5296	CYB561	GO:0005515;GO:0005765;GO:0016020;GO:0016021;GO:0016021;GO:0016021;GO:0016491;GO:0016491;GO:0016491;GO:0022900;GO:0031410;GO:0042584;GO:0042584;GO:0046872;GO:0140575;GO:0140575;GO:0140576;GO:0140576;GO:0005515;GO:0005765;GO:0006879;GO:0016020;GO:0016021;GO:0016021;GO:0016021;GO:0016491;GO:0016491;GO:0016491;GO:0022900;GO:0031410;GO:0042584;GO:0042584;GO:0042584;GO:0046872;GO:0140575;GO:0140575;GO:…	K08360	EC:7.2.1.3	C;U	KOG1619;35IWC;39VHP;3BEJC;3D2GH;3JBQI;4864P;48VUX;4MIKV;4MWTC	cytochrome b561 [Source:HGNC Symbol;Acc:HGNC:2571]	1534	P49447;B3KTA1	GO:0022900//electron transport chain;GO:0140576//ascorbate homeostasis;GO:0140576//ascorbate homeostasis;GO:0006879//cellular iron ion homeostasis;GO:0022900//electron transport chain;GO:0140576//ascorbate homeostasis;GO:0140576//ascorbate homeostasis;GO:0140576//ascorbate homeostasis;GO:0022900//electron transport chain;GO:0140576//ascorbate homeostasis;GO:0140576//ascorbate homeostasis;GO:00229…	GO:0005765//lysosomal membrane;GO:0016020//membrane;GO:0016021//integral component of membrane;GO:0016021//integral component of membrane;GO:0016021//integral component of membrane;GO:0031410//cytoplasmic vesicle;GO:0042584//chromaffin granule membrane;GO:0042584//chromaffin granule membrane;GO:0005765//lysosomal membrane;GO:0016020//membrane;GO:0016021//integral component of membrane;GO:0016021/…	GO:0005515//protein binding;GO:0016491//oxidoreductase activity;GO:0016491//oxidoreductase activity;GO:0016491//oxidoreductase activity;GO:0046872//metal ion binding;GO:0140575//transmembrane monodehydroascorbate reductase activity;GO:0140575//transmembrane monodehydroascorbate reductase activity;GO:0005515//protein binding;GO:0016491//oxidoreductase activity;GO:0016491//oxidoreductase activity;G…	-
ENSG00000008294	2347	11.2241	2103	11.0127	2495	11.8943	1871	10.0456	1929	10.5509	2352	12.8596	17	50962174	51120868	-	11951	SPAG9	GO:0001669;GO:0001933;GO:0005078;GO:0005078;GO:0005078;GO:0005078;GO:0005515;GO:0005515;GO:0005737;GO:0005737;GO:0005737;GO:0005764;GO:0005765;GO:0005829;GO:0005829;GO:0008432;GO:0008432;GO:0016020;GO:0016192;GO:0019894;GO:0019894;GO:0030159;GO:0030335;GO:0031410;GO:0032418;GO:0034451;GO:0042147;GO:0042802;GO:0043410;GO:0045665;GO:0045666;GO:0048471;GO:0051146;GO:0070062;GO:1903860;GO:0001669;GO:…	K20317	-	S;T	KOG2077;35NSS;38BAW;3BB0Y;3CT9C;3J7VC;48AR7;48XZR;4MI35;4MYU3	sperm associated antigen 9 [Source:HGNC Symbol;Acc:HGNC:14524]	9043	O60271	GO:0001933//negative regulation of protein phosphorylation;GO:0016192//vesicle-mediated transport;GO:0030335//positive regulation of cell migration;GO:0032418//lysosome localization;GO:0042147//retrograde transport, endosome to Golgi;GO:0043410//positive regulation of MAPK cascade;GO:0045665//negative regulation of neuron differentiation;GO:0045666//positive regulation of neuron differentiation;G…	GO:0001669//acrosomal vesicle;GO:0005737//cytoplasm;GO:0005737//cytoplasm;GO:0005737//cytoplasm;GO:0005764//lysosome;GO:0005765//lysosomal membrane;GO:0005829//cytosol;GO:0005829//cytosol;GO:0016020//membrane;GO:0031410//cytoplasmic vesicle;GO:0034451//centriolar satellite;GO:0048471//perinuclear region of cytoplasm;GO:0070062//extracellular exosome;GO:0001669//acrosomal vesicle;GO:0005737//cytop…	GO:0005078//MAP-kinase scaffold activity;GO:0005078//MAP-kinase scaffold activity;GO:0005078//MAP-kinase scaffold activity;GO:0005078//MAP-kinase scaffold activity;GO:0005515//protein binding;GO:0005515//protein binding;GO:0008432//JUN kinase binding;GO:0008432//JUN kinase binding;GO:0019894//kinesin binding;GO:0019894//kinesin binding;GO:0030159//signaling receptor complex adaptor activity;GO:00…	-
ENSG00000008300	60	0.247596	72	0.325342	56	0.230361	63	0.291875	57	0.26902	48	0.226458	3	48636463	48662886	-	13850	CELSR3	GO:0004888;GO:0004888;GO:0004930;GO:0004930;GO:0004930;GO:0004930;GO:0005509;GO:0005509;GO:0005515;GO:0005886;GO:0005886;GO:0005886;GO:0007155;GO:0007155;GO:0007156;GO:0007156;GO:0007165;GO:0007166;GO:0007166;GO:0007186;GO:0007186;GO:0007186;GO:0007186;GO:0016020;GO:0016020;GO:0016020;GO:0016021;GO:0016021;GO:0016021;GO:0016021;GO:0060071;GO:0098609;	K04602	-	O;T	KOG4289;35FQ2;38E9P;3BB9S;3CRQ5;3J8RR;4842W;4900S;4MCBC;4N5W4	cadherin EGF LAG seven-pass G-type receptor 3 [Source:HGNC Symbol;Acc:HGNC:3230]	1951	Q9NYQ7	GO:0007155//cell adhesion;GO:0007155//cell adhesion;GO:0007156//homophilic cell adhesion via plasma membrane adhesion molecules;GO:0007156//homophilic cell adhesion via plasma membrane adhesion molecules;GO:0007165//signal transduction;GO:0007166//cell surface receptor signaling pathway;GO:0007166//cell surface receptor signaling pathway;GO:0007186//G protein-coupled receptor signaling pathway;GO…	GO:0005886//plasma membrane;GO:0005886//plasma membrane;GO:0005886//plasma membrane;GO:0016020//membrane;GO:0016020//membrane;GO:0016020//membrane;GO:0016021//integral component of membrane;GO:0016021//integral component of membrane;GO:0016021//integral component of membrane;GO:0016021//integral component of membrane;	GO:0004888//transmembrane signaling receptor activity;GO:0004888//transmembrane signaling receptor activity;GO:0004930//G protein-coupled receptor activity;GO:0004930//G protein-coupled receptor activity;GO:0004930//G protein-coupled receptor activity;GO:0004930//G protein-coupled receptor activity;GO:0005509//calcium ion binding;GO:0005509//calcium ion binding;GO:0005515//protein binding;	-
ENSG00000008311	472	2.49412	361	2.08881	557	2.934	364	2.15944	441	2.66521	465	2.8092	7	122064583	122144308	-	10816	AASS	GO:0000122;GO:0003714;GO:0003824;GO:0004753;GO:0004754;GO:0005634;GO:0005737;GO:0005739;GO:0005739;GO:0005759;GO:0005829;GO:0006554;GO:0008152;GO:0016491;GO:0016491;GO:0019878;GO:0031061;GO:0033512;GO:0042393;GO:0043231;GO:0047130;GO:0047130;GO:0047131;GO:0047131;GO:0000122;GO:0003714;GO:0003824;GO:0004753;GO:0004754;GO:0005634;GO:0005737;GO:0005739;GO:0005739;GO:0005759;GO:0005829;GO:0006554;GO:…	K14157	-	C;E	KOG0172;35MXC;38BKM;3BDVH;3CSBS;3J8H3;484GC;4931M;4MCUE;4MS3Z	aminoadipate-semialdehyde synthase [Source:HGNC Symbol;Acc:HGNC:17366]	10157	Q9UDR5;A4D0W4	GO:0000122//negative regulation of transcription by RNA polymerase II;GO:0006554//lysine catabolic process;GO:0008152//metabolic process;GO:0019878//lysine biosynthetic process via aminoadipic acid;GO:0031061//negative regulation of histone methylation;GO:0033512//L-lysine catabolic process to acetyl-CoA via saccharopine;GO:0000122//negative regulation of transcription by RNA polymerase II;GO:000…	GO:0005634//nucleus;GO:0005737//cytoplasm;GO:0005739//mitochondrion;GO:0005739//mitochondrion;GO:0005759//mitochondrial matrix;GO:0005829//cytosol;GO:0043231//intracellular membrane-bounded organelle;GO:0005634//nucleus;GO:0005737//cytoplasm;GO:0005739//mitochondrion;GO:0005739//mitochondrion;GO:0005759//mitochondrial matrix;GO:0005829//cytosol;GO:0043231//intracellular membrane-bounded organelle…	GO:0003714//transcription corepressor activity;GO:0003824//catalytic activity;GO:0004753//saccharopine dehydrogenase activity;GO:0004754//saccharopine dehydrogenase (NAD+, L-lysine-forming) activity;GO:0016491//oxidoreductase activity;GO:0016491//oxidoreductase activity;GO:0042393//histone binding;GO:0047130//saccharopine dehydrogenase (NADP+, L-lysine-forming) activity;GO:0047130//saccharopine d…	ko00310(Lysine degradation)
ENSG00000008323	6	0.0794532	3	0.0435009	7	0.0924034	2	0.0297341	6	0.090872	2	0.0302792	12	6310436	6328506	+	4316	PLEKHG6	GO:0000922;GO:0005085;GO:0005085;GO:0005085;GO:0005096;GO:0005096;GO:0005096;GO:0005515;GO:0005515;GO:0005737;GO:0005813;GO:0005819;GO:0005829;GO:0005856;GO:0005902;GO:0030054;GO:0032154;GO:0042995;GO:0050790;GO:0051056;GO:0110165;GO:0005085;GO:0005085;GO:0005096;GO:0005096;GO:0005813;GO:0030054;GO:0050790;GO:0110165;GO:0000922;GO:0005085;GO:0005085;GO:0005085;GO:0005096;GO:0005096;GO:0005096;GO:…	K23861	-	T	KOG3521;35BNS;38F64;3BP3X;3E4BE;3J9N7;48723;496Q3;4MAS1;4N0NY	pleckstrin homology and RhoGEF domain containing G6 [Source:HGNC Symbol;Acc:HGNC:25562]	55200	Q3KR16;A0A2X0TW08	GO:0050790//regulation of catalytic activity;GO:0051056//regulation of small GTPase mediated signal transduction;GO:0050790//regulation of catalytic activity;GO:0050790//regulation of catalytic activity;GO:0051056//regulation of small GTPase mediated signal transduction;GO:0050790//regulation of catalytic activity;GO:0051056//regulation of small GTPase mediated signal transduction;GO:0050790//reg…	GO:0000922//spindle pole;GO:0005737//cytoplasm;GO:0005813//centrosome;GO:0005819//spindle;GO:0005829//cytosol;GO:0005856//cytoskeleton;GO:0005902//microvillus;GO:0030054//cell junction;GO:0032154//cleavage furrow;GO:0042995//cell projection;GO:0110165//cellular anatomical entity;GO:0005813//centrosome;GO:0030054//cell junction;GO:0110165//cellular anatomical entity;GO:0000922//spindle pole;GO:000…	GO:0005085//guanyl-nucleotide exchange factor activity;GO:0005085//guanyl-nucleotide exchange factor activity;GO:0005085//guanyl-nucleotide exchange factor activity;GO:0005096//GTPase activator activity;GO:0005096//GTPase activator activity;GO:0005096//GTPase activator activity;GO:0005515//protein binding;GO:0005515//protein binding;GO:0005085//guanyl-nucleotide exchange factor activity;GO:000508…	-
ENSG00000008324	137	2.51123	100	2.00716	150	2.74086	117	2.40778	168	3.52203	177	3.70931	3	42581840	42596934	+	3118	SS18L2	GO:0003713;GO:0003713;GO:0005515;GO:0005634;GO:0045893;GO:0045944;GO:0050775;GO:0003713;GO:0003713;GO:0005515;GO:0005634;GO:0045893;GO:0045944;GO:0050775;	-	-	S;K	KOG3227;35R0U;3A5QS;3BT0N;3D9J2;3JHVI;48FXM;49CYQ;4MK4Z;4N7G8	SS18 like 2 [Source:HGNC Symbol;Acc:HGNC:15593]	51188	Q9UHA2;A0A024R2Q8	GO:0045893//positive regulation of transcription, DNA-templated;GO:0045944//positive regulation of transcription by RNA polymerase II;GO:0050775//positive regulation of dendrite morphogenesis;GO:0045893//positive regulation of transcription, DNA-templated;GO:0045944//positive regulation of transcription by RNA polymerase II;GO:0050775//positive regulation of dendrite morphogenesis;	GO:0005634//nucleus;GO:0005634//nucleus;	GO:0003713//transcription coactivator activity;GO:0003713//transcription coactivator activity;GO:0005515//protein binding;GO:0003713//transcription coactivator activity;GO:0003713//transcription coactivator activity;GO:0005515//protein binding;	-
ENSG00000008382	83	2.31514	110	3.35976	47	1.30685	68	2.12948	70	2.23314	63	2.00907	19	4343527	4360086	+	2049	MPND	GO:0003713;GO:0005515;GO:0005515;GO:0006338;GO:0006508;GO:0008233;GO:0008233;GO:0008237;GO:0008237;GO:0016787;GO:0042393;GO:0045944;GO:0046872;GO:0070122;GO:0140492;GO:0003713;GO:0005515;GO:0006338;GO:0006508;GO:0008233;GO:0008237;GO:0016787;GO:0042393;GO:0045944;GO:0046872;GO:0070122;GO:0140492;GO:0005515;GO:0008233;GO:0008237;GO:0070122;GO:0140492;GO:0070122;GO:0140492;GO:0005515;GO:0008233;GO:…	K24173	-	A;O;D;K	KOG1555;358VN;38ES2;3BBEC;3CWFK;3J9UX;48AK8;491EG;4M6HB;4MX93	MPN domain containing [Source:HGNC Symbol;Acc:HGNC:25934]	84954	Q8N594	GO:0006338//chromatin remodeling;GO:0006508//proteolysis;GO:0045944//positive regulation of transcription by RNA polymerase II;GO:0006338//chromatin remodeling;GO:0006508//proteolysis;GO:0045944//positive regulation of transcription by RNA polymerase II;	-	GO:0003713//transcription coactivator activity;GO:0005515//protein binding;GO:0005515//protein binding;GO:0008233//peptidase activity;GO:0008233//peptidase activity;GO:0008237//metallopeptidase activity;GO:0008237//metallopeptidase activity;GO:0016787//hydrolase activity;GO:0042393//histone binding;GO:0046872//metal ion binding;GO:0070122//isopeptidase activity;GO:0140492//metal-dependent deubiqu…	-
ENSG00000008394	1605	12.3278	1203	10.1179	1596	12.2201	1290	11.1241	1242	10.9106	1377	12.092	12	16347142	16609259	+	7441	MGST1	GO:0016020;GO:0016021;GO:0004364;GO:0016020;GO:0016021;GO:0016021;GO:0016021;GO:0016740;GO:0004364;GO:0004364;GO:0004602;GO:0005515;GO:0005739;GO:0005739;GO:0005741;GO:0005778;GO:0005783;GO:0005789;GO:0005789;GO:0005886;GO:0016020;GO:0016021;GO:0016021;GO:0016021;GO:0016740;GO:0034635;GO:0035577;GO:0043231;GO:0071449;GO:0098869;GO:0004364;GO:0004364;GO:0004602;GO:0005515;GO:0005739;GO:0005739;GO:…	K00799	EC:2.5.1.18	S;I	2S0BD;35HNM;3A1YK;3BPKE;3CUT9;3J9AY;48BKD;497Y4;4M9ZI;4MU31	microsomal glutathione S-transferase 1 [Source:HGNC Symbol;Acc:HGNC:7061]	4257	P10620;A0A024RAX2	GO:0034635//glutathione transport;GO:0071449//cellular response to lipid hydroperoxide;GO:0098869//cellular oxidant detoxification;GO:0034635//glutathione transport;GO:0071449//cellular response to lipid hydroperoxide;GO:0098869//cellular oxidant detoxification;GO:0034635//glutathione transport;GO:0071449//cellular response to lipid hydroperoxide;GO:0098869//cellular oxidant detoxification;GO:003…	GO:0016020//membrane;GO:0016021//integral component of membrane;GO:0016020//membrane;GO:0016021//integral component of membrane;GO:0016021//integral component of membrane;GO:0016021//integral component of membrane;GO:0005739//mitochondrion;GO:0005739//mitochondrion;GO:0005741//mitochondrial outer membrane;GO:0005778//peroxisomal membrane;GO:0005783//endoplasmic reticulum;GO:0005789//endoplasmic r…	GO:0004364//glutathione transferase activity;GO:0016740//transferase activity;GO:0004364//glutathione transferase activity;GO:0004364//glutathione transferase activity;GO:0004602//glutathione peroxidase activity;GO:0005515//protein binding;GO:0016740//transferase activity;GO:0004364//glutathione transferase activity;GO:0004364//glutathione transferase activity;GO:0004602//glutathione peroxidase a…	ko05418(Fluid shear stress and atherosclerosis);ko05225(Hepatocellular carcinoma);ko05208(Chemical carcinogenesis - reactive oxygen species);ko05207(Chemical carcinogenesis - receptor activation);ko05204(Chemical carcinogenesis - DNA adducts);ko05200(Pathways in cancer);ko01524(Platinum drug resistance);ko00983(Drug metabolism - other enzymes);ko00982(Drug metabolism - cytochrome P450);ko00980(Me…
ENSG00000008405	621	7.42204	541	7.0802	687	8.185	572	7.67526	544	7.43617	590	8.06191	12	106991364	107093549	-	4782	CRY1	GO:0000122;GO:0000122;GO:0000166;GO:0003677;GO:0003677;GO:0003690;GO:0003690;GO:0005515;GO:0005515;GO:0005634;GO:0005634;GO:0005634;GO:0005737;GO:0005737;GO:0005739;GO:0006094;GO:0006094;GO:0006975;GO:0006975;GO:0007623;GO:0007623;GO:0009416;GO:0009416;GO:0009785;GO:0009881;GO:0009882;GO:0014823;GO:0014823;GO:0016829;GO:0016922;GO:0016922;GO:0018298;GO:0019900;GO:0019901;GO:0019902;GO:0019915;GO:…	K02295	-	T;K;L	KOG0133;35ATA;38BKX;3B995;3CX0G;3J1XG;480B2;490VG;4MI2F;4MTIX	cryptochrome circadian regulator 1 [Source:HGNC Symbol;Acc:HGNC:2384]	1407	Q16526;A2I2P0	GO:0000122//negative regulation of transcription by RNA polymerase II;GO:0000122//negative regulation of transcription by RNA polymerase II;GO:0006094//gluconeogenesis;GO:0006094//gluconeogenesis;GO:0006975//DNA damage induced protein phosphorylation;GO:0006975//DNA damage induced protein phosphorylation;GO:0007623//circadian rhythm;GO:0007623//circadian rhythm;GO:0009416//response to light stimu…	GO:0005634//nucleus;GO:0005634//nucleus;GO:0005634//nucleus;GO:0005737//cytoplasm;GO:0005737//cytoplasm;GO:0005739//mitochondrion;	GO:0000166//nucleotide binding;GO:0003677//DNA binding;GO:0003677//DNA binding;GO:0003690//double-stranded DNA binding;GO:0003690//double-stranded DNA binding;GO:0005515//protein binding;GO:0005515//protein binding;GO:0009881//photoreceptor activity;GO:0009882//blue light photoreceptor activity;GO:0016829//lyase activity;GO:0016922//nuclear receptor binding;GO:0016922//nuclear receptor binding;GO…	ko04710(Circadian rhythm)
ENSG00000008438	1	0.080725	6	0.530366	3	0.241412	6	0.543782	0	0	4	0.369167	19	46019153	46023053	-	708	PGLYRP1	GO:0002376;GO:0005576;GO:0005576;GO:0008270;GO:0008270;GO:0008745;GO:0008745;GO:0009253;GO:0009253;GO:0009617;GO:0016019;GO:0016019;GO:0016045;GO:0016045;GO:0031640;GO:0032689;GO:0032827;GO:0035580;GO:0042742;GO:0042834;GO:0042834;GO:0042834;GO:0042834;GO:0045087;GO:0045087;GO:0045087;GO:0050728;GO:0050830;GO:0050830;GO:0051701;GO:0061844;GO:0070062;GO:0097013;GO:1904724;	K01446	-	O;T;M	2S2KY;359I5;3A1DX;3BS3D;3D8FQ;3JNB0;48QFP;49M1R;4MEMA;4N52V	peptidoglycan recognition protein 1 [Source:HGNC Symbol;Acc:HGNC:8904]	8993	O75594	GO:0002376//immune system process;GO:0009253//peptidoglycan catabolic process;GO:0009253//peptidoglycan catabolic process;GO:0009617//response to bacterium;GO:0016045//detection of bacterium;GO:0016045//detection of bacterium;GO:0031640//killing of cells of other organism;GO:0032689//negative regulation of interferon-gamma production;GO:0032827//negative regulation of natural killer cell differen…	GO:0005576//extracellular region;GO:0005576//extracellular region;GO:0035580//specific granule lumen;GO:0070062//extracellular exosome;GO:0097013//phagocytic vesicle lumen;GO:1904724//tertiary granule lumen;	GO:0008270//zinc ion binding;GO:0008270//zinc ion binding;GO:0008745//N-acetylmuramoyl-L-alanine amidase activity;GO:0008745//N-acetylmuramoyl-L-alanine amidase activity;GO:0016019//peptidoglycan immune receptor activity;GO:0016019//peptidoglycan immune receptor activity;GO:0042834//peptidoglycan binding;GO:0042834//peptidoglycan binding;GO:0042834//peptidoglycan binding;GO:0042834//peptidoglycan…	-
ENSG00000008441	233	2.05315	226	2.18067	219	1.92371	220	2.17647	196	1.97533	202	2.03503	19	12995475	13098796	+	6486	NFIX	GO:0000122;GO:0000785;GO:0000978;GO:0000981;GO:0000981;GO:0000981;GO:0003677;GO:0003700;GO:0003700;GO:0003700;GO:0005515;GO:0005634;GO:0005634;GO:0005634;GO:0005634;GO:0006260;GO:0006355;GO:0006355;GO:0006357;GO:0006366;GO:0045893;GO:0045944;GO:1990837;GO:0000122;GO:0000785;GO:0000978;GO:0000981;GO:0000981;GO:0000981;GO:0003677;GO:0003700;GO:0003700;GO:0003700;GO:0005515;GO:0005634;GO:0005634;GO:…	K09171	-	K	KOG3663;35RFU;3AEH5;3BX5D;3D3GT;3JPN4;48B0I;49A6Y	nuclear factor I X [Source:HGNC Symbol;Acc:HGNC:7788]	4784	Q14938	GO:0000122//negative regulation of transcription by RNA polymerase II;GO:0006260//DNA replication;GO:0006355//regulation of transcription, DNA-templated;GO:0006355//regulation of transcription, DNA-templated;GO:0006357//regulation of transcription by RNA polymerase II;GO:0006366//transcription by RNA polymerase II;GO:0045893//positive regulation of transcription, DNA-templated;GO:0045944//positiv…	GO:0000785//chromatin;GO:0005634//nucleus;GO:0005634//nucleus;GO:0005634//nucleus;GO:0005634//nucleus;GO:0000785//chromatin;GO:0005634//nucleus;GO:0005634//nucleus;GO:0005634//nucleus;GO:0005634//nucleus;GO:0005634//nucleus;GO:0005634//nucleus;GO:0005634//nucleus;GO:0005634//nucleus;GO:0005634//nucleus;GO:0000785//chromatin;GO:0005634//nucleus;GO:0005634//nucleus;GO:0005634//nucleus;GO:0005634//n…	GO:0000978//RNA polymerase II cis-regulatory region sequence-specific DNA binding;GO:0000981//DNA-binding transcription factor activity, RNA polymerase II-specific;GO:0000981//DNA-binding transcription factor activity, RNA polymerase II-specific;GO:0000981//DNA-binding transcription factor activity, RNA polymerase II-specific;GO:0003677//DNA binding;GO:0003700//DNA-binding transcription factor ac…	-
ENSG00000008513	2101	13.5652	1999	14.1328	1983	12.763	1721	12.4752	1828	13.4988	1825	13.4715	8	133454848	133571940	-	8852	ST3GAL1	GO:0000139;GO:0003836;GO:0003836;GO:0003836;GO:0003836;GO:0003836;GO:0005576;GO:0005794;GO:0006054;GO:0006486;GO:0006486;GO:0006486;GO:0006487;GO:0006629;GO:0008373;GO:0008373;GO:0008373;GO:0010706;GO:0016020;GO:0016021;GO:0016266;GO:0016740;GO:0016757;GO:0018146;GO:0019082;GO:0032580;GO:0032588;GO:0036211;GO:0047288;GO:0047288;GO:0070062;GO:0097503;GO:1990675;GO:1990676;GO:1990743;GO:0000139;GO:…	K00780	-	M;G	KOG2692;35A94;397FA;3BAXF;3CRX1;3J3YZ;4844V;498EQ;4MAF3;4N5WY	ST3 beta-galactoside alpha-2,3-sialyltransferase 1 [Source:HGNC Symbol;Acc:HGNC:10862]	6482	Q11201;A0A024R9L6	GO:0006054//N-acetylneuraminate metabolic process;GO:0006486//protein glycosylation;GO:0006486//protein glycosylation;GO:0006486//protein glycosylation;GO:0006487//protein N-linked glycosylation;GO:0006629//lipid metabolic process;GO:0010706//ganglioside biosynthetic process via lactosylceramide;GO:0016266//O-glycan processing;GO:0018146//keratan sulfate biosynthetic process;GO:0019082//viral pro…	GO:0000139//Golgi membrane;GO:0005576//extracellular region;GO:0005794//Golgi apparatus;GO:0016020//membrane;GO:0016021//integral component of membrane;GO:0032580//Golgi cisterna membrane;GO:0032588//trans-Golgi network membrane;GO:0070062//extracellular exosome;GO:1990675//Golgi medial cisterna membrane;GO:1990676//Golgi trans cisterna membrane;GO:0000139//Golgi membrane;GO:0005576//extracellula…	GO:0003836//beta-galactoside (CMP) alpha-2,3-sialyltransferase activity;GO:0003836//beta-galactoside (CMP) alpha-2,3-sialyltransferase activity;GO:0003836//beta-galactoside (CMP) alpha-2,3-sialyltransferase activity;GO:0003836//beta-galactoside (CMP) alpha-2,3-sialyltransferase activity;GO:0003836//beta-galactoside (CMP) alpha-2,3-sialyltransferase activity;GO:0008373//sialyltransferase activity;…	ko00604(Glycosphingolipid biosynthesis - ganglio series);ko00603(Glycosphingolipid biosynthesis - globo and isoglobo series);ko00533(Glycosaminoglycan biosynthesis - keratan sulfate);ko00512(Mucin type O-glycan biosynthesis)
ENSG00000008516	0	0	2	0.0263786	7	0.0840491	1	0.0135229	0	0	3	0.0413124	16	3046062	3060726	+	4745	MMP25	GO:0004222;GO:0006508;GO:0006508;GO:0008233;GO:0008237;GO:0008237;GO:0008270;GO:0016787;GO:0031012;GO:0046872;GO:0004222;GO:0004222;GO:0004222;GO:0005515;GO:0005576;GO:0005886;GO:0005886;GO:0005886;GO:0005886;GO:0006508;GO:0006508;GO:0006508;GO:0006954;GO:0008233;GO:0008237;GO:0008237;GO:0008237;GO:0008270;GO:0008270;GO:0016020;GO:0016787;GO:0030198;GO:0030574;GO:0031012;GO:0031012;GO:0031012;GO:…	K08003	EC:3.4.24.-	O;M	KOG1565;35FFA;38CRR;3B9IY;3CT1E;3J5VK;4866C;48VUG;4MG0I;4MY60	matrix metallopeptidase 25 [Source:HGNC Symbol;Acc:HGNC:14246]	64386	Q9NPA2	GO:0006508//proteolysis;GO:0006508//proteolysis;GO:0006508//proteolysis;GO:0006508//proteolysis;GO:0006508//proteolysis;GO:0006954//inflammatory response;GO:0030198//extracellular matrix organization;GO:0030574//collagen catabolic process;GO:0060022//hard palate development;	GO:0031012//extracellular matrix;GO:0005576//extracellular region;GO:0005886//plasma membrane;GO:0005886//plasma membrane;GO:0005886//plasma membrane;GO:0005886//plasma membrane;GO:0016020//membrane;GO:0031012//extracellular matrix;GO:0031012//extracellular matrix;GO:0031012//extracellular matrix;GO:0031225//anchored component of membrane;GO:0035579//specific granule membrane;	GO:0004222//metalloendopeptidase activity;GO:0008233//peptidase activity;GO:0008237//metallopeptidase activity;GO:0008237//metallopeptidase activity;GO:0008270//zinc ion binding;GO:0016787//hydrolase activity;GO:0046872//metal ion binding;GO:0004222//metalloendopeptidase activity;GO:0004222//metalloendopeptidase activity;GO:0004222//metalloendopeptidase activity;GO:0005515//protein binding;GO:000…	ko04928(Parathyroid hormone synthesis, secretion and action)
ENSG00000008517	295	5.25404	268	5.22665	328	5.82339	366	7.31843	334	6.80357	315	6.41411	16	3065297	3082192	+	3209	IL32	GO:0005125;GO:0005515;GO:0005576;GO:0005615;GO:0005615;GO:0005829;GO:0006952;GO:0006955;GO:0006955;GO:0006955;GO:0007155;GO:0007165;GO:0016020;GO:0005125;GO:0005515;GO:0005576;GO:0005615;GO:0005615;GO:0005829;GO:0006952;GO:0006955;GO:0006955;GO:0006955;GO:0007155;GO:0007165;GO:0010628;GO:0016020;GO:0034346;GO:1903901;GO:1905636;GO:0005515;GO:0006955;GO:0006955;GO:0005125;GO:0005515;GO:0005576;GO:…	K22632	-	S;T	2TEHQ;35T8B;3AQRF;3C2YA;3DIYW;3JIAV;48GJZ;49DDN;4MMX3;4MZDB	interleukin 32 [Source:HGNC Symbol;Acc:HGNC:16830]	9235	P24001	GO:0006952//defense response;GO:0006955//immune response;GO:0006955//immune response;GO:0006955//immune response;GO:0007155//cell adhesion;GO:0007165//signal transduction;GO:0006952//defense response;GO:0006955//immune response;GO:0006955//immune response;GO:0006955//immune response;GO:0007155//cell adhesion;GO:0007165//signal transduction;GO:0010628//positive regulation of gene expression;GO:003…	GO:0005576//extracellular region;GO:0005615//extracellular space;GO:0005615//extracellular space;GO:0005829//cytosol;GO:0016020//membrane;GO:0005576//extracellular region;GO:0005615//extracellular space;GO:0005615//extracellular space;GO:0005829//cytosol;GO:0016020//membrane;GO:0005576//extracellular region;GO:0005615//extracellular space;GO:0005615//extracellular space;GO:0005829//cytosol;GO:001…	GO:0005125//cytokine activity;GO:0005515//protein binding;GO:0005125//cytokine activity;GO:0005515//protein binding;GO:0005515//protein binding;GO:0005125//cytokine activity;GO:0005515//protein binding;GO:0005125//cytokine activity;GO:0005515//protein binding;GO:0005515//protein binding;GO:0005125//cytokine activity;GO:0005515//protein binding;GO:0005125//cytokine activity;GO:0005515//protein bin…	ko04060(Cytokine-cytokine receptor interaction)
ENSG00000008710	1317	4.06123	1473	4.97384	1156	3.55353	1221	4.2272	1140	4.02065	1156	4.07553	16	2088708	2135898	-	18534	PKD1	GO:0000139;GO:0001502;GO:0001568;GO:0001701;GO:0001701;GO:0001822;GO:0001822;GO:0001822;GO:0001822;GO:0001889;GO:0001892;GO:0001892;GO:0002133;GO:0002133;GO:0002133;GO:0005261;GO:0005262;GO:0005262;GO:0005262;GO:0005515;GO:0005515;GO:0005515;GO:0005515;GO:0005634;GO:0005634;GO:0005737;GO:0005737;GO:0005783;GO:0005783;GO:0005794;GO:0005794;GO:0005794;GO:0005886;GO:0005886;GO:0005887;GO:0005887;GO:…	K04985	-	T;P;E	KOG3599;35K69;38DQ4;3BCZ5;3CYFS;3J2CT;485XP;48YBW;4MIMD;4N2ZA	polycystin 1, transient receptor potential channel interacting [Source:HGNC Symbol;Acc:HGNC:9008]	5310	P98161	GO:0001502//cartilage condensation;GO:0001568//blood vessel development;GO:0001701//in utero embryonic development;GO:0001701//in utero embryonic development;GO:0001822//kidney development;GO:0001822//kidney development;GO:0001822//kidney development;GO:0001822//kidney development;GO:0001889//liver development;GO:0001892//embryonic placenta development;GO:0001892//embryonic placenta development;G…	GO:0000139//Golgi membrane;GO:0002133//polycystin complex;GO:0002133//polycystin complex;GO:0002133//polycystin complex;GO:0005634//nucleus;GO:0005634//nucleus;GO:0005737//cytoplasm;GO:0005737//cytoplasm;GO:0005783//endoplasmic reticulum;GO:0005783//endoplasmic reticulum;GO:0005794//Golgi apparatus;GO:0005794//Golgi apparatus;GO:0005794//Golgi apparatus;GO:0005886//plasma membrane;GO:0005886//pla…	GO:0005261//cation channel activity;GO:0005262//calcium channel activity;GO:0005262//calcium channel activity;GO:0005262//calcium channel activity;GO:0005515//protein binding;GO:0005515//protein binding;GO:0005515//protein binding;GO:0005515//protein binding;GO:0019901//protein kinase binding;GO:0019904//protein domain specific binding;GO:0030246//carbohydrate binding;GO:0042813//Wnt-activated re…	-
ENSG00000008735	3	0.0295978	11	0.118836	9	0.0885137	4	0.044306	4	0.0451353	4	0.0451182	22	50600793	50613981	+	5793	MAPK8IP2	GO:0001540;GO:0001662;GO:0001662;GO:0005078;GO:0005198;GO:0005515;GO:0005515;GO:0005515;GO:0005737;GO:0005737;GO:0005737;GO:0007172;GO:0007254;GO:0007617;GO:0010469;GO:0010469;GO:0014069;GO:0014069;GO:0019894;GO:0019894;GO:0019901;GO:0032874;GO:0032991;GO:0035176;GO:0035176;GO:0043025;GO:0044877;GO:0046328;GO:0046328;GO:0046958;GO:0046958;GO:0048813;GO:0048813;GO:0051966;GO:0051966;GO:0060079;GO:…	K04435	-	T;U	KOG3775;35CCD;38RG2;3BF27;3CV52;3JE2R;481FE;48Y1F;4M76G;4N1Q6	mitogen-activated protein kinase 8 interacting protein 2 [Source:HGNC Symbol;Acc:HGNC:6883]	23542	Q13387	GO:0001662//behavioral fear response;GO:0001662//behavioral fear response;GO:0007172//signal complex assembly;GO:0007254//JNK cascade;GO:0007617//mating behavior;GO:0010469//regulation of signaling receptor activity;GO:0010469//regulation of signaling receptor activity;GO:0032874//positive regulation of stress-activated MAPK cascade;GO:0035176//social behavior;GO:0035176//social behavior;GO:00463…	GO:0005737//cytoplasm;GO:0005737//cytoplasm;GO:0005737//cytoplasm;GO:0014069//postsynaptic density;GO:0014069//postsynaptic density;GO:0032991//protein-containing complex;GO:0043025//neuronal cell body;	GO:0001540//amyloid-beta binding;GO:0005078//MAP-kinase scaffold activity;GO:0005198//structural molecule activity;GO:0005515//protein binding;GO:0005515//protein binding;GO:0005515//protein binding;GO:0019894//kinesin binding;GO:0019894//kinesin binding;GO:0019901//protein kinase binding;GO:0044877//protein-containing complex binding;	ko04010(MAPK signaling pathway)
ENSG00000008838	2761	22.6659	2796	25.134	2586	21.1625	2379	21.9264	2309	21.6795	2417	22.685	17	40019097	40061215	-	6962	MED24	GO:0005634;GO:0016592;GO:0016592;GO:0003712;GO:0003712;GO:0003713;GO:0005515;GO:0005634;GO:0005634;GO:0005654;GO:0016573;GO:0016592;GO:0016592;GO:0016592;GO:0016592;GO:0030374;GO:0032968;GO:0042809;GO:0045893;GO:0046966;GO:0051123;GO:0060261;GO:0060261;GO:0070847;GO:0000151;GO:0003712;GO:0003712;GO:0003713;GO:0003713;GO:0004402;GO:0005515;GO:0005634;GO:0005634;GO:0005634;GO:0005654;GO:0016567;GO:…	K15167	-	S;K	2QPJD;35E2N;38C81;3BC8I;3CVBK;3J6JV;482C3;48XT7;4ME07;4N1MH	mediator complex subunit 24 [Source:HGNC Symbol;Acc:HGNC:22963]	9862	O75448	GO:0016573//histone acetylation;GO:0032968//positive regulation of transcription elongation from RNA polymerase II promoter;GO:0045893//positive regulation of transcription, DNA-templated;GO:0051123//RNA polymerase II preinitiation complex assembly;GO:0060261//positive regulation of transcription initiation from RNA polymerase II promoter;GO:0060261//positive regulation of transcription initiatio…	GO:0005634//nucleus;GO:0016592//mediator complex;GO:0016592//mediator complex;GO:0005634//nucleus;GO:0005634//nucleus;GO:0005654//nucleoplasm;GO:0016592//mediator complex;GO:0016592//mediator complex;GO:0016592//mediator complex;GO:0016592//mediator complex;GO:0070847//core mediator complex;GO:0000151//ubiquitin ligase complex;GO:0005634//nucleus;GO:0005634//nucleus;GO:0005634//nucleus;GO:0005654…	GO:0003712//transcription coregulator activity;GO:0003712//transcription coregulator activity;GO:0003713//transcription coactivator activity;GO:0005515//protein binding;GO:0030374//nuclear receptor coactivator activity;GO:0042809//vitamin D receptor binding;GO:0046966//thyroid hormone receptor binding;GO:0003712//transcription coregulator activity;GO:0003712//transcription coregulator activity;GO…	ko04919(Thyroid hormone signaling pathway)
ENSG00000008853	626	4.82964	609	5.14487	623	4.79136	502	4.3482	490	4.3237	503	4.43673	8	22987417	23020509	+	7408	RHOBTB2	GO:0000166;GO:0003924;GO:0003924;GO:0003924;GO:0005515;GO:0005515;GO:0005525;GO:0005525;GO:0005525;GO:0005525;GO:0005856;GO:0005886;GO:0005938;GO:0007015;GO:0007163;GO:0007264;GO:0007264;GO:0008360;GO:0010008;GO:0019901;GO:0030865;GO:0031410;GO:0032956;GO:0042995;GO:0043652;GO:0003924;GO:0003924;GO:0005525;GO:0005525;GO:0007264;GO:0007264;GO:0000166;GO:0003924;GO:0003924;GO:0003924;GO:0005515;GO:…	K07868	-	S;O;B	KOG0393;35D4N;38CAV;3B9VY;3CUMA;3JCCQ;482NI;491CC;4MBV6;4N0QM	Rho related BTB domain containing 2 [Source:HGNC Symbol;Acc:HGNC:18756]	23221	Q9BYZ6	GO:0007015//actin filament organization;GO:0007163//establishment or maintenance of cell polarity;GO:0007264//small GTPase mediated signal transduction;GO:0007264//small GTPase mediated signal transduction;GO:0008360//regulation of cell shape;GO:0030865//cortical cytoskeleton organization;GO:0032956//regulation of actin cytoskeleton organization;GO:0043652//engulfment of apoptotic cell;GO:0007264…	GO:0005856//cytoskeleton;GO:0005886//plasma membrane;GO:0005938//cell cortex;GO:0010008//endosome membrane;GO:0031410//cytoplasmic vesicle;GO:0042995//cell projection;GO:0005856//cytoskeleton;GO:0005886//plasma membrane;GO:0005938//cell cortex;GO:0010008//endosome membrane;GO:0031410//cytoplasmic vesicle;GO:0042995//cell projection;GO:0005856//cytoskeleton;GO:0005886//plasma membrane;GO:0005938//…	GO:0000166//nucleotide binding;GO:0003924//GTPase activity;GO:0003924//GTPase activity;GO:0003924//GTPase activity;GO:0005515//protein binding;GO:0005515//protein binding;GO:0005525//GTP binding;GO:0005525//GTP binding;GO:0005525//GTP binding;GO:0005525//GTP binding;GO:0019901//protein kinase binding;GO:0003924//GTPase activity;GO:0003924//GTPase activity;GO:0005525//GTP binding;GO:0005525//GTP b…	ko04120(Ubiquitin mediated proteolysis)
ENSG00000008869	764	5.30045	747	5.67488	839	5.80245	575	4.47871	601	4.76884	654	5.18742	2	36968383	37084372	-	8238	HEATR5B	GO:0005515;GO:0005737;GO:0005829;GO:0006897;GO:0008104;GO:0015031;GO:0016020;GO:0016607;GO:0030136;GO:0030139;GO:0031410;GO:0042147;GO:0043231;GO:0048471;	K24814	-	S;Q;T	KOG1822;35H8P;38CYV;3BAYA;3CT7F;3JBI5;486JR;492XA;4M7WF;4N0KI	HEAT repeat containing 5B [Source:HGNC Symbol;Acc:HGNC:29273]	54497	Q9P2D3	GO:0006897//endocytosis;GO:0008104//protein localization;GO:0015031//protein transport;GO:0042147//retrograde transport, endosome to Golgi;	GO:0005737//cytoplasm;GO:0005829//cytosol;GO:0016020//membrane;GO:0016607//nuclear speck;GO:0030136//clathrin-coated vesicle;GO:0030139//endocytic vesicle;GO:0031410//cytoplasmic vesicle;GO:0043231//intracellular membrane-bounded organelle;GO:0048471//perinuclear region of cytoplasm;	GO:0005515//protein binding;	-
ENSG00000008952	939	6.76929	773	6.10202	1338	9.61532	811	6.56393	834	6.87642	916	7.54966	3	169966635	169998373	+	7928	SEC62	GO:0005783;GO:0005789;GO:0015031;GO:0015031;GO:0016020;GO:0016021;GO:0030176;GO:0005783;GO:0005783;GO:0005783;GO:0005789;GO:0005791;GO:0006613;GO:0006620;GO:0015031;GO:0015031;GO:0015031;GO:0016020;GO:0016020;GO:0016020;GO:0016021;GO:0016021;GO:0030176;GO:0030176;GO:0031204;GO:0031204;GO:0038023;GO:0005783;GO:0005783;GO:0005783;GO:0005789;GO:0005791;GO:0006613;GO:0006620;GO:0015031;GO:0015031;GO:…	K12275	-	U	KOG2927;35JC2;38EPK;3BBYG;3CT8H;3JDK8;47ZEG;48ZF5;4MF4E;4MZI9	SEC62 homolog, preprotein translocation factor [Source:HGNC Symbol;Acc:HGNC:11846]	7095	Q99442	GO:0015031//protein transport;GO:0015031//protein transport;GO:0006613//cotranslational protein targeting to membrane;GO:0006620//posttranslational protein targeting to endoplasmic reticulum membrane;GO:0015031//protein transport;GO:0015031//protein transport;GO:0015031//protein transport;GO:0031204//posttranslational protein targeting to membrane, translocation;GO:0031204//posttranslational prot…	GO:0005783//endoplasmic reticulum;GO:0005789//endoplasmic reticulum membrane;GO:0016020//membrane;GO:0016021//integral component of membrane;GO:0030176//integral component of endoplasmic reticulum membrane;GO:0005783//endoplasmic reticulum;GO:0005783//endoplasmic reticulum;GO:0005783//endoplasmic reticulum;GO:0005789//endoplasmic reticulum membrane;GO:0005791//rough endoplasmic reticulum;GO:00160…	GO:0038023//signaling receptor activity;GO:0038023//signaling receptor activity;	ko04141(Protein processing in endoplasmic reticulum);ko03060(Protein export)
ENSG00000008988	9743	82.3126	8380	77.5236	9780	82.365	9556	90.6389	9994	96.5676	9507	91.8272	8	56067254	56074510	-	6765	RPS20	GO:0003723;GO:0003723;GO:0003735;GO:0003735;GO:0005840;GO:0005840;GO:0005840;GO:0006412;GO:0006412;GO:0015935;GO:0015935;GO:0002181;GO:0002181;GO:0003723;GO:0003723;GO:0003735;GO:0003735;GO:0003735;GO:0003735;GO:0005515;GO:0005515;GO:0005654;GO:0005737;GO:0005737;GO:0005829;GO:0005840;GO:0005840;GO:0006412;GO:0006412;GO:0015935;GO:0015935;GO:0016020;GO:0022626;GO:0022627;GO:0022627;GO:0022627;GO:…	K02969	-	J	KOG0900;35PPF;3A3H9;3BQ9M;3D79I;3JGT6;48EM2;49BPB;4MJRP;4N64H	ribosomal protein S20 [Source:HGNC Symbol;Acc:HGNC:10405]	6224	P60866	GO:0006412//translation;GO:0006412//translation;GO:0002181//cytoplasmic translation;GO:0002181//cytoplasmic translation;GO:0006412//translation;GO:0006412//translation;GO:1901798//positive regulation of signal transduction by p53 class mediator;GO:1904667//negative regulation of ubiquitin protein ligase activity;GO:0002181//cytoplasmic translation;GO:0002181//cytoplasmic translation;GO:0006412//t…	GO:0005840//ribosome;GO:0005840//ribosome;GO:0005840//ribosome;GO:0015935//small ribosomal subunit;GO:0015935//small ribosomal subunit;GO:0005654//nucleoplasm;GO:0005737//cytoplasm;GO:0005737//cytoplasm;GO:0005829//cytosol;GO:0005840//ribosome;GO:0005840//ribosome;GO:0015935//small ribosomal subunit;GO:0015935//small ribosomal subunit;GO:0016020//membrane;GO:0022626//cytosolic ribosome;GO:0022627…	GO:0003723//RNA binding;GO:0003723//RNA binding;GO:0003735//structural constituent of ribosome;GO:0003735//structural constituent of ribosome;GO:0003723//RNA binding;GO:0003723//RNA binding;GO:0003735//structural constituent of ribosome;GO:0003735//structural constituent of ribosome;GO:0003735//structural constituent of ribosome;GO:0003735//structural constituent of ribosome;GO:0005515//protein b…	ko05171(Coronavirus disease - COVID-19);ko03010(Ribosome)
ENSG00000009307	8888	51.6764	7828	49.8374	10632	61.6216	7723	50.4126	8144	54.1557	9237	61.4007	1	114716913	114758676	-	9830	CSDE1	GO:0000932;GO:0003676;GO:0003676;GO:0003723;GO:0005515;GO:0005515;GO:0005737;GO:0005794;GO:0005829;GO:0005829;GO:0005886;GO:0006446;GO:0008584;GO:0010494;GO:0034063;GO:0035613;GO:0070934;GO:0070937;GO:0070966;GO:0075522;GO:0106002;GO:1900152;GO:2000767;GO:0003676;GO:0003676;GO:0005794;GO:0005829;GO:0005886;GO:0003676;GO:0003676;GO:0005794;GO:0005829;GO:0005886;GO:0003676;GO:0000932;GO:0003676;GO:…	-	-	S;K	2QSJ1;35AA0;38BWF;3BGBV;3CWXT;3J2PQ;4869P;48WBU;4ME1P;4N1ZN	cold shock domain containing E1 [Source:HGNC Symbol;Acc:HGNC:29905]	7812	O75534;A0A024R0E2	GO:0006446//regulation of translational initiation;GO:0008584//male gonad development;GO:0034063//stress granule assembly;GO:0070934//CRD-mediated mRNA stabilization;GO:0070966//nuclear-transcribed mRNA catabolic process, no-go decay;GO:0075522//IRES-dependent viral translational initiation;GO:1900152//negative regulation of nuclear-transcribed mRNA catabolic process, deadenylation-dependent deca…	GO:0000932//P-body;GO:0005737//cytoplasm;GO:0005794//Golgi apparatus;GO:0005829//cytosol;GO:0005829//cytosol;GO:0005886//plasma membrane;GO:0010494//cytoplasmic stress granule;GO:0070937//CRD-mediated mRNA stability complex;GO:0106002//mCRD-mediated mRNA stability complex;GO:0005794//Golgi apparatus;GO:0005829//cytosol;GO:0005886//plasma membrane;GO:0005794//Golgi apparatus;GO:0005829//cytosol;GO…	GO:0003676//nucleic acid binding;GO:0003676//nucleic acid binding;GO:0003723//RNA binding;GO:0005515//protein binding;GO:0005515//protein binding;GO:0035613//RNA stem-loop binding;GO:0003676//nucleic acid binding;GO:0003676//nucleic acid binding;GO:0003676//nucleic acid binding;GO:0003676//nucleic acid binding;GO:0003676//nucleic acid binding;GO:0003676//nucleic acid binding;GO:0003676//nucleic a…	-
[truncated: 19,792 more rows]
